# Supplementary material for: Feasibility study of TSPO quantification with [18F]FEPPA using population-based input function
Source: PLoS One. 2017 May 17;12(5):e0177785. doi: 10.1371/journal.pone.0177785 (PMC5435246; doi:10.1371/journal.pone.0177785)
Supplement: S2 File — This MS-Excel file contains 24 individual input functions that were used to create the PBIF (also included). (XLSX) [file pone.0177785.s002.xlsx]

## Sheet: PBIF
	Activity in SUV		Input Functions delay and dispersion corrected.
	Time(sec)	HAB-HC	HAB-HC	HAB-HC	HAB-HC	MAB-HC	MAB-HC	MAB-HC	MAB-HC	HAB-PD	HAB-PD	HAB-PD	HAB-PD	MAB-PD	MAB-PD	MAB-PD	MAB-PD	HAB-AD	HAB-AD	HAB-AD	HAB-AD	MAB-AD	MAB-AD	MAB-AD	MAB-AD	PBIF	PBIF_SD
	0	0.13363	0.260314	0.104896	0.0865475	0.131514	0.154608	0.0321774	0.184084	0.0323428	0.0112975	0.0244178	0.214775	0.0313737	0.0252297	0.0212096	0.0460316	0.0134836	0.0410476	0.0937255	0.225353	0.0809744	0.0865833	0.00459456	0.132562	0.0905322	0.0748042
	1	0.592122	0.596097	0.360819	0.215465	0.397475	0.617692	0.24883	0.483601	0.179736	0.130374	0.128342	0.566604	0.242865	0.131842	0.218468	0.185742	0.121179	0.189035	0.317753	0.521779	0.274523	0.279287	0.200818	0.348644	0.314545	0.165192
	2	1.23391	1.06946	0.722677	0.390336	0.772468	1.24424	0.560702	0.890339	0.383753	0.286737	0.280433	1.01818	0.516749	0.272826	0.473548	0.373564	0.291012	0.394895	0.612491	0.942266	0.529163	0.529795	0.464303	0.650746	0.621024	0.301458
	3	2.05643	1.66147	1.18143	0.617109	1.26628	2.07143	0.957995	1.41648	0.648798	0.49874	0.462815	1.63044	0.895333	0.451426	0.825853	0.6312	0.493968	0.664366	1.0068	1.46511	0.869826	0.867916	0.818375	1.03506	1.02061	0.480469
	4	3.12974	2.45535	1.79643	0.904557	1.92021	3.14189	1.49489	2.0935	0.999194	0.761771	0.700238	2.40249	1.36946	0.679024	1.2726	0.964903	0.776986	1.01533	1.50342	2.1667	1.29888	1.29755	1.27755	1.53174	1.53977	0.716602
	5	4.44793	3.42573	2.56068	1.25382	2.74567	4.48053	2.16918	2.93724	1.44386	1.09552	0.978938	3.40388	1.9705	0.951134	1.85928	1.40321	1.1049	1.42914	2.13653	3.03067	1.84586	1.85328	1.87331	2.12169	2.18844	1.01214
	6	6.04716	4.63184	3.53218	1.67189	3.80349	6.11811	3.04323	3.96524	2.01272	1.49902	1.32971	4.61328	2.68559	1.27466	2.58064	1.95932	1.5324	1.91329	2.90133	4.13637	2.50661	2.53534	2.62632	2.84686	2.99027	1.37537
	7	7.91555	6.01171	4.68171	2.15937	5.08534	8.04695	4.10361	5.17535	2.70951	1.991	1.73076	6.08089	3.54706	1.64981	3.47833	2.66493	2.02676	2.47684	3.81949	5.44953	3.29985	3.37368	3.56548	3.68207	3.9469	1.80091
	8	10.1196	7.60736	6.05933	2.70583	6.5767	10.2533	5.38739	6.58725	3.55166	2.56491	2.20421	7.73284	4.52052	2.09212	4.5134	3.51473	2.63086	3.13971	4.85875	7.03179	4.19773	4.34565	4.68589	4.64631	5.06366	2.29372
	9	12.5643	9.29841	7.60707	3.30379	8.20086	12.7397	6.83567	8.17889	4.50609	3.23773	2.72817	9.53761	5.63419	2.58806	5.69943	4.51198	3.29483	3.88522	6.02871	8.78477	5.20852	5.45444	5.95734	5.687	6.31137	2.83564
	10	15.2461	11.1254	9.28634	3.94166	9.92566	15.4704	8.39132	9.89944	5.54419	3.98255	3.31385	11.4116	6.83702	3.1273	6.95499	5.63244	4.03348	4.71047	7.30475	10.6785	6.31096	6.64713	7.33165	6.81697	7.66351	3.42156
	11	18.0506	12.9214	10.9315	4.58527	11.6862	18.3455	9.90121	11.6398	6.59367	4.76321	3.91147	13.368	8.14477	3.71116	8.25749	6.84732	4.77023	5.58292	8.62385	12.5255	7.4506	7.83964	8.8165	7.99247	9.05251	4.02338
	12	20.9771	14.6675	12.4908	5.22311	13.4232	21.2498	11.3212	13.3064	7.59783	5.54107	4.55245	15.248	9.53154	4.33603	9.50288	8.08948	5.54973	6.49242	9.90397	14.2476	8.55656	8.91408	10.3255	9.17868	10.4261	4.62117
	13	23.9019	16.2069	13.8923	5.8153	15.0304	24.0356	12.5481	14.7683	8.45939	6.33165	5.19444	16.9674	10.9446	4.98982	10.6833	9.3105	6.26913	7.40154	11.101	15.6308	9.59073	9.86825	11.707	10.2873	11.7056	5.1808
	14	26.7444	17.6219	15.1879	6.34821	16.4316	26.5044	13.606	15.9195	9.16727	7.07395	5.88036	18.3162	12.2163	5.66623	11.7307	10.391	6.9701	8.28275	12.1379	16.7056	10.4866	10.6694	12.851	11.2825	12.8413	5.67649
	15	29.2961	18.6516	16.1932	6.81258	17.5571	28.5684	14.399	16.7002	9.68929	7.74912	6.53858	19.2877	13.3419	6.33965	12.6795	11.2532	7.57819	9.09153	12.9995	17.2566	11.231	11.3019	13.678	12.1029	13.7624	6.07326
	16	31.4482	19.3425	16.8807	7.21572	18.3962	30.1667	14.9062	17.1181	10.051	8.30644	7.16255	19.7748	14.2423	7.00754	13.3515	11.7959	8.13923	9.84062	13.6446	17.3849	11.7883	11.6906	14.193	12.8074	14.444	6.3625
	17	32.998	19.4212	17.1287	7.53696	18.9025	31.2029	15.094	17.0909	10.2115	8.70951	7.7301	19.8561	14.9625	7.66495	13.7553	12.0567	8.55778	10.5055	14.0656	17.0108	12.152	11.825	14.3987	13.3407	14.8408	6.51458
	18	33.981	19.3267	17.0685	7.76733	19.121	31.6672	15.0421	16.8673	10.1599	8.94225	8.26779	19.5144	15.448	8.30448	13.807	11.9967	8.88379	11.0572	14.2394	16.4073	12.3022	11.6814	14.279	13.7259	14.9941	6.5644
	19	34.2527	18.8128	16.5344	7.88708	18.9978	31.4844	14.7484	16.6166	9.81773	9.0456	8.73555	18.907	15.7125	8.89572	13.6485	11.635	9.05336	11.4011	14.1825	14.8618	12.253	11.328	13.8957	13.9006	14.8587	6.48834
	20	33.9346	18.2959	15.776	7.92518	18.6558	30.7547	14.3603	16.31	9.31485	9.00183	9.16453	17.8599	15.6703	9.40965	13.2694	10.9883	9.16105	11.5766	13.8956	12.4826	12.0052	10.7247	13.205	13.9063	14.4853	6.33739
	21	32.9808	16.3282	14.7391	7.88606	18.1611	29.4563	13.8576	15.9493	8.66242	8.83447	9.50959	16.6436	15.3637	9.87193	12.8705	10.2211	9.11476	11.6269	13.4861	10.6921	11.6513	9.72529	12.237	13.6857	13.8981	6.0716
	22	31.5333	14.5355	13.8162	7.76414	17.4025	27.7871	13.3413	15.5351	8.05976	8.52538	9.80731	15.2328	14.7839	10.3101	11.8999	9.07075	9.02787	11.5836	12.972	9.3442	11.2072	8.56064	11.1912	13.3634	13.194	5.75496
	23	29.5018	14.1653	12.0015	7.57169	15.8898	25.8978	12.8042	15.065	6.98906	8.15753	9.97953	14.0389	14.1513	10.6742	10.6775	7.53453	8.80138	11.4049	12.4289	7.81857	10.738	7.54213	10.0397	12.9266	12.3667	5.42263
	24	27.1097	12.5849	9.77875	7.32906	14.5789	24.0472	12.3539	14.5631	5.61679	7.56201	10.0867	12.3941	13.1791	10.9493	9.99664	6.27514	8.59239	11.1746	11.8062	6.63531	10.2	6.70785	8.63703	12.4915	11.4438	5.08151
	25	24.42	11.1711	8.14829	6.9969	13.9292	21.5733	11.9728	14.0573	4.78262	6.69946	10.0974	10.8878	11.8947	11.1077	9.0961	5.38624	8.26716	10.8766	11.1299	5.72894	9.61571	5.93944	7.23427	11.6428	10.5273	4.66682
	26	22.0422	9.58629	6.61764	6.42167	13.3813	18.8757	11.6113	13.5427	4.27143	5.92266	10.0971	10.261	10.8014	11.1976	8.18248	4.65832	7.9449	10.5577	10.4031	5.09433	8.98775	5.06198	6.15376	10.6722	9.6811	4.29963
	27	18.9747	8.03218	5.70506	5.72889	12.4794	17.0272	11.1828	13.0322	3.54143	5.22449	9.99646	9.60522	9.79122	11.1999	7.60605	3.99265	7.23454	9.99933	9.82176	4.61648	8.48553	4.72157	5.45397	9.85068	8.88765	3.91772
	28	15.3362	7.28565	4.87018	5.12992	11.0347	15.2569	10.7162	12.5441	2.80809	4.54982	9.86288	8.97877	8.74143	11.0935	7.07012	3.4672	6.79663	9.33483	8.99032	4.28241	7.76721	3.8131	4.90108	9.26529	8.07902	3.51239
	29	12.5701	6.59673	4.15047	4.62595	10.1538	12.9211	10.1562	12.1645	2.39322	3.97083	9.62242	8.55233	7.97879	10.9305	6.3201	3.09035	6.53613	8.86843	7.77858	3.86059	6.72032	3.26615	4.58636	8.79745	7.3588	3.17995
	30	10.9203	5.42798	3.51762	4.16462	9.51395	10.7699	9.58259	11.6973	2.11981	3.64733	9.39938	8.59412	7.32718	10.7069	5.75408	2.92588	6.02417	8.46349	6.90493	3.7265	5.96553	3.13655	4.5506	7.94619	6.78279	2.93557
	31	9.92627	4.71537	3.10333	3.86276	9.02253	9.30715	8.99034	10.866	2.03182	3.5779	9.0317	8.69752	6.85922	10.3894	5.3586	2.95945	5.61433	7.96812	6.54035	3.68498	5.65055	2.90355	4.53134	7.26999	6.36927	2.72141
	32	8.8206	4.54459	2.92431	3.61138	9.11233	7.71311	8.49026	9.96172	1.96221	3.55106	8.72839	8.54215	6.14973	10.0275	5.00547	2.80156	5.45107	7.7948	6.46553	3.58059	5.58591	2.96048	4.34543	6.95982	6.04541	2.51983
	33	7.39792	4.84461	2.93907	3.16514	8.74143	6.25842	7.78397	9.35882	1.99206	3.3228	8.30926	8.42303	5.3512	9.68104	4.76649	2.50485	5.15031	7.89182	6.13432	3.41661	5.29976	2.61865	4.07259	6.65713	5.67005	2.37135
	34	5.8136	5.18327	2.68803	2.96514	8.47958	5.21787	6.75528	8.88726	1.84325	3.10773	8.0246	8.51549	5.01633	9.38843	4.53135	2.29145	4.77035	7.62831	5.71279	3.1148	4.93558	2.35302	3.78781	6.36909	5.30752	2.29842
	35	5.15536	5.46034	2.41803	2.82424	8.64417	4.43839	5.86816	8.3968	1.7741	3.05313	7.28175	8.36617	4.86505	9.10531	4.26155	2.1619	4.50244	7.26503	5.27811	3.06517	4.56003	2.31008	3.7515	5.9534	5.03167	2.21459
	36	4.94628	5.47814	2.42736	2.66384	8.84949	3.9983	5.46709	7.96762	1.72954	2.92726	6.71606	8.28516	4.6364	8.78726	4.12717	2.21045	4.16946	6.81668	4.73768	2.83895	4.09313	2.56045	3.69951	5.35049	4.81182	2.1404
	37	4.74039	5.22228	2.4753	2.3058	8.75633	3.61315	5.23001	7.80491	1.64683	2.66359	6.35545	7.91003	4.79159	8.46739	4.04574	2.16894	3.84866	6.32848	4.62704	2.90737	3.99754	2.57352	3.49835	4.50499	4.60349	2.07397
	38	4.55876	5.15815	2.35028	2.08348	8.42024	3.41245	4.88386	7.74837	1.50947	2.55181	5.80907	7.37299	4.60807	8.20684	3.98515	2.27974	3.57857	6.12175	4.68686	2.97498	4.04923	2.51762	3.1127	3.8334	4.40891	1.99939
	39	4.50449	5.46225	2.36122	2.08974	7.66886	3.85597	4.36668	7.56272	1.43265	2.49573	5.8114	7.03905	4.40944	7.91868	3.65076	2.29268	3.69889	6.23223	4.53582	2.84201	3.91874	2.43933	2.86153	3.75467	4.30023	1.90314
	40	4.80643	5.45665	2.29846	2.14149	6.69667	4.03135	4.03319	7.30905	1.27791	2.47593	5.6204	6.79799	4.62142	7.39728	3.79692	2.17988	3.77108	6.14514	4.10801	2.78037	3.54912	2.40796	2.88563	3.76597	4.18143	1.7719
	41	4.82061	5.75183	2.33357	2.15213	6.20774	3.92127	3.74964	7.16927	1.17556	2.65079	5.1496	6.6283	4.47937	6.83081	3.95471	2.08423	3.74919	5.76718	3.70345	2.71726	3.19961	2.4529	2.95209	3.72448	4.05523	1.66705
	42	4.23812	5.91242	2.18728	2.19381	5.91552	3.45948	3.59969	7.08337	1.11418	2.6941	4.44953	6.3405	4.83505	6.52045	3.8045	2.02175	3.56245	5.16021	3.6671	2.77118	3.1682	2.52376	2.82566	3.77871	3.90946	1.58617
	43	4.77339	5.53673	2.02623	2.18642	5.58196	3.48133	3.30308	6.92054	1.21142	2.71404	4.04048	6.30642	4.88914	6.40593	3.79539	2.09196	3.44163	4.6369	3.84567	2.93856	3.32247	2.37963	2.83958	3.69327	3.84842	1.51494
	44	4.91133	5.10267	2.07518	2.06547	5.40672	3.87652	3.43748	6.6593	1.13636	2.68668	3.76084	5.94741	4.7685	6.47983	3.89633	2.05218	3.50147	4.11352	3.93728	2.99391	3.40162	2.28587	2.96046	3.5943	3.7938	1.44455
	45	4.90793	5.26286	2.31619	1.89153	5.3168	4.607	3.41097	6.31553	1.16917	2.68376	3.68903	5.25538	4.70859	6.49116	4.09907	2.05284	3.52391	3.91603	3.88028	2.99481	3.35238	2.08906	2.90341	3.51864	3.76485	1.39682
	46	5.03626	5.16034	2.38254	1.7104	5.54613	4.89744	3.48283	5.9592	1.19588	2.62173	3.6112	5.15986	4.61977	6.21895	3.9607	2.07682	3.40092	4.25179	3.7158	2.82166	3.21028	2.0158	2.83518	3.79456	3.73692	1.38372
	47	5.09457	4.66742	2.33173	1.58977	5.75184	4.85782	3.64578	5.7887	1.12478	2.54149	3.51551	5.13645	4.41747	6.07503	3.67151	2.22008	3.38072	4.40038	3.94575	2.62242	3.40894	1.99025	2.78959	3.98705	3.70646	1.37164
	48	5.78115	4.11487	2.41047	1.57504	5.8095	4.89411	3.19078	5.76546	1.18646	2.37993	3.48405	5.06399	4.12762	5.86126	3.55985	2.39073	3.34238	4.23902	3.96064	2.65153	3.42181	1.96929	2.92853	3.84164	3.66459	1.36544
	49	5.76507	3.8632	2.49311	1.52288	5.81166	4.7284	3.00501	5.66368	1.20444	2.24149	3.56443	5.02509	4.23302	5.81812	3.51954	2.5442	3.24526	3.85384	3.89218	2.7256	3.36266	2.03048	2.993	3.64229	3.61453	1.33608
	50	5.63647	3.73639	2.68631	1.5966	5.82223	4.63808	3.03475	5.45044	0.915164	2.24506	3.5605	4.85706	4.36672	5.90741	3.33477	2.44579	3.07992	3.6291	3.93465	2.88483	3.39935	1.95492	2.98582	3.6585	3.57337	1.33056
	51	5.53887	3.87411	2.85838	1.44123	5.60223	4.54649	2.79922	5.26995	0.882804	2.31054	3.54939	4.70173	4.29165	5.54579	3.24157	2.27534	3.09442	3.4986	3.92325	2.83033	3.3895	2.04999	2.91393	3.71178	3.50588	1.27637
	52	5.18146	4.19721	2.85035	1.46981	5.48248	4.26212	2.58903	5.16153	1.00654	2.27508	3.3999	4.78081	4.35152	5.36638	3.28224	2.11456	3.09306	3.7016	4.06582	2.74467	3.51268	2.1188	2.77089	3.76605	3.48103	1.23536
	53	5.08303	4.12828	2.78685	1.43973	5.3793	3.82512	2.63037	5.11098	0.929109	2.21958	3.34701	4.9229	4.49923	5.36199	3.33212	2.06159	2.9846	3.76136	4.10442	2.75586	3.54602	2.12284	2.60137	4.0322	3.45691	1.24587
	54	5.40903	3.91536	2.73841	1.51425	5.306	3.92986	2.68288	5.09444	0.904277	2.0949	3.31857	4.64387	4.34317	5.35849	3.17947	2.07761	2.94821	3.81254	3.94543	2.64141	3.40867	2.04123	2.53407	3.97531	3.40906	1.24718
	55	5.51683	3.6653	2.74623	1.69473	5.63119	4.07546	2.78244	5.05689	0.854052	2.04533	3.14631	4.08459	4.06343	5.03515	3.0018	2.19013	2.73417	3.81676	3.5928	2.607	3.10401	1.90061	2.44979	4.07027	3.32772	1.23147
	56	5.2407	3.34864	2.7706	1.69988	5.62439	3.99476	2.50788	4.95993	0.795092	1.94001	2.92279	3.87824	3.63833	4.62098	2.85271	2.03542	2.83811	3.59613	3.42647	2.45047	2.96031	1.93289	2.34958	3.84081	3.17605	1.1793
	57	4.86709	3.29071	2.65127	1.72959	5.37725	3.66691	2.27182	4.80695	0.758232	1.90968	2.79697	3.7242	3.26948	4.46702	2.82557	1.83951	2.82477	3.45774	3.45068	2.33226	2.98123	1.93112	2.29568	3.72943	3.0523	1.11461
	58	4.97498	3.32238	2.50854	1.58783	4.9778	3.4961	2.36717	4.59244	0.7933	1.87082	2.6129	3.90754	3.08593	4.32704	2.85833	1.7513	2.77732	3.28638	3.58005	2.37557	3.09299	1.90694	2.30654	3.74341	3.00432	1.08136
	59	5.14192	3.12131	2.46066	1.62065	4.81638	3.42423	2.61213	4.36496	0.772006	1.70384	2.4024	4.08877	3.17795	4.14845	2.74529	1.71194	2.77557	3.26345	3.65861	2.35167	3.16086	1.84218	2.26969	3.83195	2.97779	1.08555
	60	5.35964	3.06863	2.44043	1.67904	4.6657	3.29825	2.70123	4.15112	0.770529	1.62547	2.40939	4.05605	3.24967	3.9662	2.75208	1.68517	2.7374	3.29184	3.64403	2.30771	3.14827	1.76738	2.33047	3.8127	2.95493	1.07679
	61	5.40058	3.14142	2.52226	1.81004	4.73327	3.45276	2.63131	3.97505	0.801752	1.58884	2.35325	4.05195	3.31433	3.84189	2.86921	1.8135	2.69536	3.41898	3.51742	2.27471	3.03888	1.72795	2.33072	3.54636	2.95216	1.0566
	62	5.35085	2.81003	2.43379	1.71964	4.6425	3.81673	2.59479	3.85497	0.882102	1.63694	2.44228	4.11403	3.61272	4.00925	2.67705	1.89688	2.64448	3.43227	3.45168	2.08747	2.98209	1.70579	2.34185	3.19102	2.93047	1.05855
	63	5.14949	2.6558	2.28183	1.56183	4.41325	4.1248	2.64993	3.74951	0.924962	1.73707	2.7745	4.07758	3.75805	4.09986	2.81068	1.82069	2.6029	3.344	3.35569	2.11368	2.89916	1.64958	2.26845	3.11133	2.91394	1.04226
	64	5.04815	2.17538	2.23462	1.465	4.33489	3.98365	2.62483	3.62716	0.88039	1.6252	3.05916	4.29154	3.88271	3.92465	2.65984	1.79043	2.50153	3.54745	3.21808	2.21067	2.78026	1.59729	2.17576	3.26083	2.87081	1.06218
	65	4.77022	1.78459	2.13823	1.37419	4.80624	3.52608	2.65256	3.48367	0.819612	1.67654	3.18396	4.21371	3.89603	3.70073	2.66246	1.67322	2.51161	3.60636	3.16839	2.22408	2.73734	1.49587	2.24439	3.38585	2.82233	1.07545
	66	4.77564	1.92615	2.11259	1.32782	4.96304	3.28906	2.61543	3.30461	0.701883	1.7406	2.94921	4.21746	3.9082	3.60559	2.65804	1.68765	2.63114	3.64937	3.13726	2.06834	2.71044	1.52645	2.19268	3.21725	2.78816	1.07889
	67	4.99272	2.12411	2.17609	1.40282	4.79962	3.27642	2.48097	3.20433	0.61828	1.66664	2.81262	4.14101	3.96425	3.68052	2.4458	1.57785	2.74267	3.68919	3.07797	2.00937	2.65922	1.6276	2.17729	3.09359	2.76837	1.08408
	68	5.14079	1.9931	2.15662	1.4864	4.7247	3.53299	2.34462	3.30459	0.620416	1.60438	2.80371	3.78502	4.04069	3.67162	2.49687	1.49066	2.65835	3.77574	3.20404	2.03688	2.76814	1.68493	2.05052	3.02517	2.76671	1.09896
	69	4.78678	2.22408	2.10422	1.56131	4.88586	3.53255	2.31152	3.45589	0.656578	1.52348	2.98957	3.48594	3.86061	3.45547	2.37813	1.58422	2.45159	3.92838	3.14028	2.15231	2.71306	1.63519	1.9666	3.08283	2.74443	1.0589
	70	4.3951	2.56766	2.17947	1.53629	4.65201	3.27532	2.30532	3.53602	0.651313	1.56281	3.04085	3.35154	3.99779	3.48435	2.38924	1.6866	2.393	3.68121	2.67248	2.06304	2.3089	1.62253	1.91459	3.02991	2.67906	0.988162
	71	4.20891	2.48168	2.1077	1.44797	4.43269	3.49187	2.31038	3.59881	0.654633	1.56101	2.82079	3.26476	3.9965	3.59779	2.40469	1.76152	2.32515	3.7228	2.56954	1.95238	2.21996	1.72413	1.84526	2.90865	2.64207	0.972223
	72	4.28171	2.60111	2.07169	1.42901	4.17049	3.69094	2.37259	3.66609	0.703173	1.53769	2.59269	3.12657	3.73729	3.76544	2.36025	1.77334	2.30396	3.79706	2.65833	1.97785	2.29667	1.79219	1.80291	2.7846	2.63723	0.955793
	73	4.32122	2.47393	2.14526	1.32301	4.21922	3.45947	2.41843	3.71527	0.766376	1.51254	2.58406	3.05904	3.54162	3.78938	2.2252	1.66601	2.32282	3.8417	2.5616	1.96156	2.2131	1.90726	1.75588	2.67709	2.60254	0.953227
	74	4.30782	2.20807	2.15318	1.31973	4.07152	3.48575	2.34308	3.69663	0.716607	1.50651	2.40314	2.93553	3.28959	3.73645	2.23245	1.59361	2.33271	3.71067	2.52733	1.81939	2.18349	1.83369	1.73821	2.3402	2.52022	0.938883
	75	4.2354	2.18309	2.14716	1.44532	4.09406	3.34198	2.34269	3.67148	0.701195	1.56348	2.38858	2.77295	3.09348	3.53643	2.30344	1.6111	2.19515	3.29806	2.46043	1.82348	2.1257	1.68347	1.81434	2.08835	2.45503	0.88558
	76	4.1541	2.22106	2.04924	1.51841	4.26473	3.30709	2.31821	3.70137	0.746914	1.65625	2.3507	2.74317	3.05475	3.55842	2.126	1.57995	2.03943	2.95094	2.31695	1.862	2.00174	1.85829	1.82163	2.06008	2.42756	0.873459
	77	4.14295	2.00965	1.93844	1.53234	3.97926	3.09725	2.27361	3.72976	0.688067	1.65472	2.33587	2.98453	3.12932	3.62806	1.97383	1.57528	1.96628	2.91123	2.14336	1.69815	1.85176	1.83581	1.85711	1.81318	2.36458	0.881948
	78	3.9882	2.03705	2.06017	1.3321	3.94404	2.95771	2.21011	3.67119	0.687794	1.58728	2.31965	3.10273	3.28589	3.47316	1.88147	1.65169	1.88769	2.91895	2.08011	1.56956	1.79712	1.73415	1.93998	1.77187	2.32874	0.877985
	79	4.03804	2.32471	2.1571	1.28091	3.81444	2.77775	2.03693	3.58231	0.575107	1.50895	2.2408	3.11556	3.17812	3.33386	1.81638	1.49728	1.8796	3.02944	2.08291	1.60542	1.79953	1.7316	2.05096	2.0238	2.31173	0.866037
	80	3.99652	2.58964	2.03284	1.13791	3.61057	2.66608	1.9086	3.52293	0.446944	1.41023	2.40929	3.10306	3.26845	3.04714	1.82887	1.3103	1.88745	2.87308	1.97905	1.64847	1.7098	1.70854	2.00155	2.27065	2.26533	0.866014
	81	4.14661	2.39544	1.8742	1.04136	3.63361	2.44315	1.84124	3.45345	0.404152	1.38145	2.54449	2.8951	3.19896	2.87799	1.89276	1.35553	1.74596	2.73952	1.77259	1.57105	1.53143	1.65224	1.9576	2.37524	2.19688	0.878834
	82	4.22282	1.92115	1.87999	1.04382	3.45481	2.525	1.63863	3.28753	0.496121	1.38777	2.57975	2.74653	3.05003	2.74911	1.8622	1.22372	1.70118	2.75074	1.75932	1.54557	1.51997	1.54091	1.90954	2.42289	2.13413	0.859354
	83	4.0548	1.8623	1.79006	1.0277	3.42984	2.41987	1.45163	3.09371	0.556843	1.31479	2.54731	2.76085	2.76296	2.76551	1.84806	1.13496	1.62296	2.81162	1.83875	1.56617	1.5886	1.44757	1.90549	2.48625	2.08702	0.830702
	84	3.84446	1.91141	1.71283	0.927979	3.44225	2.4056	1.44257	2.97692	0.647916	1.38047	2.53246	2.60959	2.47908	2.79811	1.79587	1.16924	1.56496	2.71057	1.88454	1.45621	1.62815	1.45914	1.83669	2.53562	2.04803	0.788748
	85	3.70869	1.82757	1.71321	0.979303	3.27068	2.19875	1.37868	2.93174	0.700034	1.37215	2.50155	2.38815	2.71765	2.81266	1.75384	1.34072	1.60771	2.59624	1.88764	1.56435	1.63083	1.46253	1.77851	2.57695	2.02917	0.741245
	86	3.61304	2.07446	1.6104	1.0139	3.20159	2.25813	1.32108	2.93924	0.725397	1.29456	2.48004	2.4516	2.59847	2.82962	1.6806	1.37685	1.54579	2.21289	1.87005	1.60528	1.61563	1.40329	1.74723	2.60268	2.00299	0.723326
	87	3.35839	2.17526	1.52604	0.994795	3.13483	2.35398	1.25246	2.96946	0.772664	1.307	2.44855	2.60444	2.53038	2.87367	1.81207	1.33097	1.56795	2.21884	1.68043	1.49559	1.45181	1.35273	1.5591	2.62501	1.97485	0.721831
	88	3.3364	2.44552	1.33548	1.05476	3.25641	2.47499	1.30108	2.96617	0.827156	1.27497	2.42342	2.40129	2.56081	2.92364	1.84744	1.40724	1.51926	2.21029	1.55827	1.34153	1.34627	1.25949	1.50359	2.63469	1.96709	0.746951
	89	3.52605	2.44408	1.3262	1.11807	3.36111	2.32681	1.49483	2.92129	0.758485	1.3171	2.39151	2.18771	2.54714	3.00142	1.90947	1.34689	1.49431	2.08683	1.61356	1.41811	1.39404	1.24331	1.33481	2.64428	1.96698	0.759771
	90	3.56309	2.17461	1.46672	1.14892	3.42558	2.34692	1.39097	2.81489	0.729038	1.38464	2.36425	2.22151	2.69754	3.02266	2.10135	1.15058	1.50449	1.88107	1.62729	1.46344	1.4059	1.33648	1.27523	2.64315	1.96418	0.766068
	91	3.60509	1.98316	1.28204	1.2107	3.19852	2.47031	1.20045	2.68054	0.640492	1.37351	2.33209	2.20641	2.71018	3.05792	2.09361	0.985551	1.51102	1.78143	1.63288	1.36271	1.41073	1.41825	1.30872	2.64428	1.92086	0.774211
	92	3.54213	1.58277	1.22466	1.28028	3.08907	2.28952	1.17358	2.58644	0.608321	1.23346	2.30343	2.19438	2.56339	3.0624	2.12297	0.999164	1.58279	1.97272	1.6749	1.30568	1.44703	1.48633	1.389	2.63585	1.88959	0.748987
	93	3.64306	1.41384	1.33094	1.22856	3.17289	2.33387	1.21813	2.55209	0.614185	1.10553	2.27093	2.47888	2.39909	3.07783	2.02957	1.01755	1.5596	1.99023	1.70314	1.2832	1.47143	1.47003	1.43854	2.63132	1.8931	0.768833
	94	3.63168	1.97687	1.42181	1.02996	3.00176	2.32558	1.523	2.56886	0.65989	1.08779	2.2411	2.68518	2.20532	3.0697	2.07723	1.0152	1.57257	2.04088	1.81878	1.11789	1.57134	1.46663	1.42593	2.61774	1.92303	0.75034
	95	3.68461	2.33594	1.44221	0.908609	2.74251	2.56398	1.73538	2.61143	0.678728	1.14192	2.2079	2.63074	2.08508	3.07203	2.06548	1.11341	1.57913	2.14807	1.92085	1.05812	1.65952	1.44907	1.42068	2.60907	1.95269	0.746034
	96	3.66413	2.27396	1.39444	0.886442	2.61021	2.58364	1.69602	2.59468	0.691005	1.19724	2.17668	2.61177	2.06681	3.05539	1.99222	1.1871	1.64522	2.14673	1.9366	1.02267	1.67313	1.46612	1.41269	2.59134	1.94068	0.730136
	97	3.69267	2.21022	1.38687	1.00368	2.30629	2.65474	1.72226	2.52143	0.747161	1.25179	2.14203	2.6208	1.88427	3.04905	1.84284	1.11515	1.64358	1.92976	1.93809	1.03438	1.67442	1.35144	1.28922	2.57899	1.89963	0.716255
	98	3.66373	2.01939	1.35067	1.03667	2.21501	2.69669	1.72477	2.49472	0.663864	1.28967	2.10877	2.44812	1.7149	3.02694	1.73775	1.14353	1.53329	1.89406	1.93085	1.18481	1.66816	1.25393	1.2082	2.557	1.85689	0.704691
	99	3.67652	1.85411	1.34093	0.94754	2.36678	2.6045	1.82711	2.54582	0.54863	1.3281	2.07147	2.19103	1.66868	3.01496	1.57854	1.27447	1.43741	1.92405	1.92209	1.29071	1.66059	1.24482	1.22537	2.54034	1.83686	0.704503
	100	3.64168	1.85055	1.2507	0.936253	2.43286	2.42926	1.73207	2.59544	0.497482	1.35197	2.03498	2.02571	1.69082	2.98956	1.5223	1.32383	1.41438	1.98218	1.90912	1.26189	1.64939	1.18127	1.28198	2.51281	1.81244	0.700057
	101	3.64398	1.97457	1.10604	0.95293	2.51503	2.49406	1.43165	2.61537	0.519428	1.37929	1.9932	1.82077	1.74103	2.97404	1.45317	1.34208	1.53144	2.00396	1.89463	1.31042	1.63687	1.19738	1.29894	2.49	1.80501	0.706137
	102	3.60547	1.98424	1.03185	0.925148	2.5535	2.61751	1.33868	2.62136	0.510661	1.39318	1.95167	1.86316	1.83601	2.94685	1.44395	1.16349	1.53491	2.03672	1.87781	1.17333	1.62234	1.21513	1.3044	2.45431	1.7919	0.723725
	103	3.60074	1.86702	1.07221	0.934351	2.59913	2.91596	1.3159	2.62211	0.467274	1.41283	1.90274	1.95805	1.91258	2.92921	1.38019	1.19315	1.6589	2.04258	1.85984	1.19132	1.60681	1.24674	1.25988	2.42202	1.80715	0.739798
	104	3.56022	1.51277	1.11469	0.912242	2.61414	3.08041	1.21457	2.61617	0.433315	1.4195	1.85354	1.86081	1.84359	2.90122	1.39421	1.27285	1.66651	2.05808	1.84056	1.26847	1.59015	1.33683	1.10049	2.3738	1.78496	0.747936
	105	3.55082	1.20602	1.05571	0.86154	2.63599	3.02093	1.12223	2.6069	0.430324	1.43376	1.79354	1.79518	1.68598	2.88238	1.34692	1.33136	1.69824	2.05297	1.82051	1.13246	1.57283	1.4203	1.02309	2.32681	1.74195	0.760118
	106	3.50948	1.22471	1.03533	0.797039	2.63389	2.89934	1.17199	2.59274	0.440351	1.43488	1.73307	2.0258	1.69945	2.85421	1.48355	1.3373	1.63475	2.05671	1.79967	1.10486	1.55483	1.41014	1.06994	2.25937	1.74014	0.742802
	107	3.49702	1.49064	1.09719	0.70711	2.64	2.81217	1.25819	2.57674	0.433416	1.44507	1.65614	2.31952	1.73127	2.83472	1.56639	1.28087	1.57382	2.04439	1.77838	1.18468	1.53644	1.39414	1.07166	2.18987	1.75499	0.732252
	108	3.45565	1.6006	1.12266	0.645218	2.62602	2.71681	1.32932	2.5571	0.387355	1.44139	1.57998	2.53881	1.61328	2.80669	1.44713	1.15605	1.44412	2.04034	1.75647	1.20279	1.5175	1.37117	1.09348	2.09346	1.73097	0.736453
	109	3.44124	1.60355	1.15785	0.606582	2.62202	2.64819	1.29742	2.53667	0.348701	1.448	1.4766	2.43847	1.68995	2.78678	1.51223	1.09456	1.42202	2.02364	1.73435	1.20513	1.4984	1.3572	1.08885	1.9898	1.70951	0.729841
	110	3.40038	1.67675	1.17195	0.615216	2.60015	2.57054	1.31381	2.51348	0.376165	1.4394	1.37841	2.22874	1.87971	2.75892	1.55634	1.23786	1.41752	2.01476	1.7115	1.21086	1.47865	1.33715	1.0986	1.85111	1.70158	0.700963
	111	3.38474	1.832	1.19245	0.655401	2.59019	2.5155	1.27327	2.4902	0.466498	1.44206	1.17775	2.19647	1.90137	2.73855	1.56219	1.15685	1.43027	1.99587	1.68861	1.16203	1.45888	1.32437	1.08779	1.63394	1.68155	0.692477
	112	3.3447	1.89317	1.19734	0.695534	2.56345	2.4507	1.19282	2.46477	0.513237	1.42747	1.08717	2.05849	1.99218	2.71059	1.56504	1.05233	1.41754	1.98447	1.66463	1.11238	1.43816	1.30658	1.08987	1.20511	1.64282	0.690168
	113	3.32833	1.7912	1.20815	0.727921	2.55069	2.40525	0.868092	2.43974	0.514286	1.4249	1.20352	1.96441	2.07057	2.68938	1.5662	0.950327	1.42546	1.9652	1.64069	1.1549	1.41748	1.29475	1.07454	1.00451	1.61169	0.697175
	114	3.28928	1.74611	1.20644	0.753176	2.52142	2.34965	0.683458	2.41296	0.522994	1.40217	1.20647	1.99782	2.00213	2.66076	1.5635	0.974748	1.40957	1.95321	1.61506	1.22061	1.39533	1.27866	1.07166	1.03826	1.59481	0.688247
	115	3.27245	1.67282	1.21074	0.774211	2.5085	2.31077	0.850416	2.3869	0.524413	1.39195	1.17586	2.00707	1.93021	2.63793	1.55964	0.973095	1.41316	1.93519	1.58942	1.2592	1.37319	1.26761	1.05343	0.933831	1.58383	0.6736
	116	3.2344	1.63085	1.20448	0.789253	2.47858	2.26154	0.893794	2.35937	0.528785	1.35754	1.16575	2.04607	1.92736	2.60763	1.55363	1.00142	1.39557	1.92443	1.56123	1.24442	1.34882	1.2528	1.04764	1.02257	1.57658	0.657123
	117	3.21722	1.57056	1.20447	0.802236	2.46793	2.22691	0.990759	2.33275	0.528601	1.33587	1.21715	2.05627	1.95055	2.58189	1.54631	0.99497	1.39569	1.90934	1.53284	1.17977	1.3243	1.24234	1.02797	1.13214	1.5737	0.644168
	118	3.18007	1.5334	1.19517	0.810163	2.43895	2.1818	1.02397	2.30485	0.530621	1.28439	1.27489	2.07861	1.95891	2.54829	1.53815	1.01471	1.37714	1.90172	1.50066	1.18216	1.2965	1.22852	1.02098	1.17321	1.56574	0.630964
	119	3.16246	1.48131	1.19239	0.817549	2.43317	2.14951	1.08817	2.27798	0.529161	1.24555	1.22602	2.08029	1.95885	2.51763	1.52856	1.00509	1.37438	1.8915	1.46791	1.26159	1.2682	1.21851	1.00131	1.25309	1.55959	0.621613
	120	3.12594	1.44811	1.1811	0.820568	2.40657	2.10664	1.10871	2.24993	0.529748	1.16938	1.0782	2.09239	1.95732	2.47827	1.51902	1.01873	1.35523	1.88927	1.42975	1.23958	1.23523	1.20544	0.994831	1.23639	1.53651	0.618115
	121	3.1076	1.40151	1.17666	0.824128	2.40882	2.07508	1.15201	2.22297	0.527423	1.10384	1.07861	2.08766	1.95297	2.43965	1.50799	1.00687	1.34985	1.88633	1.39018	1.20806	1.20105	1.19577	0.976763	1.18857	1.5196	0.615932
	122	3.07121	1.37128	1.16413	0.823811	2.38576	2.0327	1.16264	2.19491	0.527137	1.01518	1.12717	2.09294	1.9477	2.39094	1.49758	1.01618	1.33015	1.89235	1.34222	1.18153	1.15961	1.18328	0.972725	1.14849	1.50132	0.609618
	123	3.05157	1.32841	1.15884	0.824807	2.40056	2.0003	1.19173	2.16796	0.524272	0.999839	1.26379	2.08376	1.94037	2.33991	1.48566	1.00279	1.32205	1.89982	1.26881	1.138	1.0962	1.17387	0.958246	1.24879	1.4946	0.602837
	124	3.01452	1.30037	1.14557	0.822263	2.38122	1.95667	1.19528	2.13995	0.523475	0.85876	1.4031	2.08447	1.93247	2.27661	1.47467	1.00902	1.30157	1.91796	1.15457	1.01145	0.997492	1.16183	0.959079	1.26324	1.47023	0.605051
	125	2.99258	1.26008	1.14009	0.821582	2.4166	1.92175	1.21442	2.11305	0.520301	0.799224	1.35049	2.07228	1.92303	2.20672	1.46221	0.994638	1.29027	1.93961	1.10016	0.872997	0.950488	1.15261	0.950845	1.13238	1.4416	0.613412
	126	2.95362	1.23371	1.12643	0.817586	2.39668	1.8749	1.21307	2.08509	0.519233	0.8224	1.20384	2.06993	1.91297	2.12136	1.45082	0.998662	1.26845	1.97702	1.07108	0.695627	0.925361	1.14092	0.959811	1.01196	1.41044	0.615423
	127	2.92785	1.19533	1.12134	0.815846	2.45319	1.8355	1.22502	2.05823	0.515902	0.897598	1.11533	2.05581	1.90173	2.02336	1.43798	0.98369	1.25303	1.98007	1.03127	0.527594	0.890967	1.13185	0.961501	1.14611	1.39525	0.617161
	128	2.88507	1.17046	1.10749	0.810934	2.09902	1.78301	1.22023	2.03031	0.514716	0.910717	1.08974	2.05144	1.88941	1.90549	1.42623	0.986137	1.22892	1.83337	1.01086	0.529755	0.873337	1.12045	0.983101	1.29884	1.36496	0.574922
	129	2.85311	1.13371	1.10344	0.808556	1.75456	1.73664	1.22665	2.00346	0.511322	0.886938	1.1378	2.0361	1.87611	1.766	1.41306	0.970841	1.20785	1.61809	1.06285	0.60986	0.918254	1.11149	0.99988	1.34854	1.3373	0.532874
	130	2.8037	1.11053	1.08947	0.803092	1.79083	1.67539	1.21927	1.97554	0.510107	0.715892	1.09821	2.03041	1.86082	1.60192	1.40088	0.972159	1.18001	1.54227	1.13584	0.675567	0.981314	1.10031	1.04039	1.15385	1.31116	0.519731
	131	2.76205	1.07557	1.08731	0.800357	1.81121	1.61882	1.22094	1.94865	0.506694	0.657414	1.13448	2.01437	1.84458	1.39831	1.3873	0.95672	1.151	1.52421	1.10633	0.734183	0.955817	1.09145	1.07954	0.968341	1.28482	0.512014
	132	2.70187	1.05474	1.07302	0.794585	1.89929	1.54459	1.21117	1.92065	0.505492	0.768578	1.17453	2.00784	1.8249	1.23183	1.3745	0.957228	1.11737	1.47536	1.02863	0.778504	0.888685	1.08044	1.14773	0.941331	1.27095	0.499424
	133	2.64546	1.02226	1.07424	0.79168	1.80886	1.47363	1.20811	1.89366	0.502061	0.765437	1.22111	1.99143	1.80408	1.23006	1.36029	0.941761	1.077	1.45304	0.996473	0.818627	0.860906	1.07165	1.21938	0.969953	1.25838	0.482757
	134	2.56855	1.00501	1.05849	0.785758	1.7325	1.38051	1.19558	1.86552	0.500869	0.760269	1.14134	1.98438	1.77764	1.26479	1.34657	0.941689	1.03486	1.36274	1.04215	0.847425	0.900371	1.06076	1.32813	1.17455	1.25252	0.459279
	135	2.49004	0.976344	1.06698	0.7828	1.67623	1.29492	1.18698	1.83833	0.497376	0.795466	1.10232	1.96784	1.74966	1.28563	1.33135	0.92626	0.976003	1.3267	1.06571	0.874516	0.920722	1.05201	1.4206	1.17413	1.24079	0.44267
	136	2.38788	0.964734	1.04257	0.776828	1.71452	1.24376	1.17066	1.80996	0.496144	0.877982	1.14736	1.96049	1.71284	1.38079	1.31623	0.925773	0.90536	1.37789	1.05487	0.892301	0.911359	1.04119	1.37973	1.15306	1.23518	0.428444
	137	2.27691	0.942084	1.11312	0.773891	1.67526	1.35329	1.15477	1.78249	0.492496	0.887775	1.06588	1.94398	1.67386	1.37938	1.29945	0.910414	0.796036	1.40727	1.09182	0.910241	0.943278	1.03242	1.17889	1.21902	1.221	0.412423
	138	2.13744	0.939288	1.12725	0.767931	1.54784	1.37786	1.13295	1.75378	0.491119	0.939238	1.08195	1.9365	1.62124	1.29498	1.28224	0.909631	0.75377	1.45256	1.12369	0.920326	0.970811	1.02159	1.11971	1.22142	1.20521	0.38699
	139	1.97949	0.926039	1.04381	0.765056	1.42876	1.29522	1.10673	1.72592	0.487154	0.939364	1.09405	1.92017	1.56586	1.20817	1.26308	0.894352	0.713666	1.49306	1.06364	0.931909	0.918937	1.01273	1.08604	1.36612	1.17622	0.369144
	140	1.78575	0.936823	1.0316	0.759143	1.35619	1.39725	1.07711	1.69676	0.485455	0.939976	1.04884	1.91271	1.48938	1.2148	1.24283	0.893364	0.712257	1.63295	1	0.936692	0.863953	1.00176	1.0944	1.35293	1.16095	0.357157
	141	1.56013	0.937935	0.980089	0.756352	1.20683	1.46047	1.03519	1.66839	0.480923	0.875697	0.95885	1.89671	1.41042	1.25035	1.22009	0.878159	0.734394	1.40137	1.01902	0.943915	0.880381	0.99267	1.02717	1.2482	1.11765	0.326035
	142	1.31493	0.969354	0.957175	0.750505	1.25484	1.32758	0.996478	1.63868	0.478623	0.817519	1.02084	1.88941	1.29752	1.35058	1.19551	0.877037	0.880572	1.27118	0.990625	0.945111	0.855853	0.981383	0.997914	1.29255	1.09799	0.300213
	143	1.22028	0.991821	0.935355	0.747807	1.49236	1.20331	0.918543	1.60969	0.473147	0.852646	1.04094	1.87393	1.18768	1.44997	1.16745	0.861892	0.892192	1.24727	0.910818	0.949396	0.786904	0.971864	0.959461	1.31937	1.086	0.308122
	144	1.22425	1.05438	0.935996	0.742031	1.61632	1.28073	0.898301	1.5793	0.469827	0.871076	1.00462	1.86701	1.01621	1.3657	1.13675	0.8607	0.85874	1.1187	0.864087	0.94822	0.74653	0.959986	0.864481	1.28501	1.06537	0.314027
	145	1.07911	1.10742	0.954161	0.739428	1.48646	1.48699	0.920916	1.54959	0.462853	0.81768	1.01327	1.8523	1.01946	1.43087	1.10872	0.845597	0.901062	1.16549	0.817395	0.950565	0.70619	0.949711	0.896056	1.23151	1.0622	0.314388
	146	1.24767	1.21768	0.957543	0.733722	1.39156	1.52359	0.91163	1.51842	0.457901	0.799011	0.988618	1.84604	1.1487	1.53033	1.13574	0.844395	0.862484	1.21228	0.847445	0.947867	0.732152	0.936833	0.870781	1.32994	1.08301	0.323535
	147	1.52873	1.30995	0.961863	0.731205	1.39461	1.45149	0.931918	1.48791	0.44862	0.83567	1.01404	1.83249	1.16338	1.50649	1.16691	0.82932	0.907021	1.21114	0.805717	0.948966	0.696101	0.92532	0.828513	1.40327	1.09669	0.334613
	148	1.76038	1.50621	0.993552	0.725561	1.39447	1.54584	0.868535	1.45592	0.441163	0.863572	1.10408	1.82731	1.11997	1.38574	1.10243	0.82818	0.922414	1.12996	0.686625	0.945333	0.593211	0.910839	0.910214	1.41371	1.10147	0.364006
	149	1.77732	1.46876	0.995009	0.723119	1.3998	1.56177	0.783337	1.42454	0.428384	0.91054	1.14841	1.81547	1.01106	1.35888	1.08222	0.813124	1.01219	1.16006	0.784711	0.94566	0.677953	0.897374	0.996035	1.4427	1.1091	0.354796
	150	1.71229	1.24198	0.916426	0.71752	1.45955	1.45271	0.727574	1.39285	0.417299	0.927239	1.10524	1.81196	1.04505	1.34757	1.04494	0.812133	0.99781	1.15003	0.731733	0.941492	0.632182	0.880413	0.978885	1.58147	1.08443	0.354331
	151	1.93548	1.201	0.770634	0.715129	1.45799	1.3373	0.69711	1.36792	0.398524	0.929714	0.988618	1.80263	0.966241	1.35147	1.07249	0.797103	1.02917	1.06543	0.732626	0.941365	0.632954	0.863961	0.962569	1.64553	1.06929	0.379832
	152	1.89694	1.18083	0.708943	0.70955	1.52833	1.19789	0.708201	1.35058	0.389673	0.838373	0.850949	1.80165	0.763536	1.30619	1.2555	0.796382	0.992867	0.956557	0.726974	0.93693	0.628071	0.843261	0.968322	1.5083	1.0352	0.380245
	153	1.90736	1.15525	0.698575	0.707174	1.44564	1.21529	0.735355	1.34373	0.410302	0.807425	0.716327	1.796	0.733531	1.25094	1.29587	0.781402	0.981886	0.888581	0.679074	0.93656	0.586688	0.82234	0.91957	1.37275	1.00782	0.378294
	154	1.98893	1.30598	0.710508	0.701574	1.3767	1.26408	0.809482	1.34687	0.438065	0.773206	0.757003	1.79876	0.858185	1.12708	1.16777	0.781121	0.881664	0.852584	0.692255	0.932033	0.598076	0.796117	0.83173	1.2306	1.00085	0.373524
	155	2.07704	1.50505	0.79323	0.699157	1.30053	1.26974	0.807202	1.36101	0.388382	0.754786	0.889818	1.79841	0.947449	1.15135	1.02637	0.766244	0.834204	0.908131	0.649021	0.931554	0.560723	0.76863	0.79734	1.0831	1.00285	0.390196
	156	1.99293	1.34361	0.905041	0.69347	1.27349	1.31104	0.791451	1.37322	0.30178	0.683498	0.894069	1.80662	1.0042	1.27347	0.928421	0.766651	0.769497	1.0592	0.74016	0.927046	0.639463	0.734365	0.785283	1.10064	1.00411	0.380564
	157	1.95441	1.0028	0.924471	0.690929	1.36076	1.26326	0.791632	1.37959	0.264964	0.656513	0.91004	1.81389	0.947989	1.35754	0.942033	0.751963	0.764509	1.24643	0.787548	0.926542	0.680404	0.697396	0.7825	1.11447	1.00052	0.381309
	158	1.78655	0.873099	0.947559	0.685057	1.3233	1.16017	0.753067	1.37982	0.27122	0.787808	0.845023	1.82988	0.907542	1.30194	0.986241	0.753424	0.790221	1.10048	0.820307	0.922124	0.708706	0.651488	0.861466	1.17839	0.984369	0.352975
	159	1.72374	0.84664	0.960104	0.68226	1.25674	1.19462	0.693661	1.37583	0.257656	0.754174	0.773948	1.84803	0.927381	1.30375	0.977276	0.739039	0.837419	1.03595	0.846955	0.921645	0.731729	0.60311	0.904916	1.22789	0.976019	0.353283
	160	1.67821	0.852494	0.940034	0.676058	1.24455	1.28286	0.737574	1.36665	0.309421	0.746244	0.855387	1.87493	0.982973	1.25178	0.959942	0.742129	0.860131	1.07149	0.861185	0.917357	0.744023	0.56046	0.893182	1.1627	0.982157	0.344687
	161	1.63008	0.746421	0.924852	0.672809	1.40698	1.2906	0.867251	1.35712	0.304742	0.698387	0.949847	1.90883	1.03232	1.14399	0.996525	0.728129	0.863489	1.06156	0.823197	0.916932	0.711203	0.571726	0.732898	1.13102	0.977955	0.353371
	162	1.57456	0.810852	0.884905	0.66606	1.44932	1.28553	0.92554	1.3473	0.298054	0.726888	0.944108	1.94094	1.10809	0.950708	1.05753	0.733864	0.782447	1.06945	0.792632	0.912798	0.684797	0.65637	0.709745	1.03002	0.972604	0.350876
	163	1.72061	0.898308	0.82671	0.662071	1.32467	1.41878	1.02782	1.3394	0.335588	0.697651	0.900138	1.90745	1.11069	0.932113	0.9888	0.719907	0.797226	1.0107	0.8058	0.91244	0.696173	0.697695	0.751019	1.06382	0.981066	0.352636
	164	1.62459	0.798382	0.848602	0.654461	1.37513	1.3039	0.899162	1.33186	0.327022	0.667993	0.881906	1.77615	1.15835	0.92199	0.949914	0.73114	0.740134	1.16185	0.873122	0.908471	0.754336	0.630483	0.806787	1.11302	0.968281	0.333163
	165	1.58395	0.722635	0.839091	0.649308	1.37582	1.39489	0.926257	1.32662	0.311924	0.681173	0.916204	1.75818	1.24677	0.92464	0.955645	0.704516	0.75633	1.11948	0.874391	0.908184	0.755433	0.599804	0.877586	1.05081	0.969152	0.336315
	166	1.67344	0.752808	0.748737	0.640394	1.22248	1.27951	0.909411	1.31659	0.294407	0.729764	0.869286	1.75889	1.1804	0.940888	0.955527	0.717513	0.73927	1.10137	0.827929	0.904381	0.715291	0.575022	0.859112	0.988746	0.945882	0.33318
	167	1.97864	0.983184	0.638336	0.633455	1.14251	1.11439	0.885321	1.30032	0.317825	0.756137	0.839747	1.66142	1.11873	0.875889	0.866595	0.770192	0.725371	1.11812	0.852535	0.90416	0.73655	0.554273	0.882711	1.05043	0.946118	0.347851
	168	2.01169	1.01564	0.64026	0.622618	1.2777	1.19928	0.912388	1.27575	0.320652	0.713889	0.877818	1.51473	1.10747	0.978197	0.875939	0.854683	0.659193	0.947474	0.86048	0.900516	0.743414	0.571165	0.834774	1.12777	0.951812	0.346022
	169	1.80641	0.991723	0.610553	0.612997	1.24757	1.17055	0.92803	1.24444	0.323237	0.685426	0.938304	1.33967	1.15155	1.11563	0.995642	0.844087	0.720849	0.849536	0.836352	0.900346	0.722569	0.598379	0.831743	1.03194	0.937397	0.306079
	170	1.77659	1.13313	0.553399	0.599351	1.18929	1.15357	0.992514	1.20447	0.325253	0.713866	0.944351	1.30447	1.08534	1.17634	0.960447	0.719	0.764153	0.917224	0.905047	0.896843	0.781917	0.619114	0.815729	0.95682	0.93701	0.298496
	171	1.83242	1.37251	0.552001	0.586089	1.14037	1.04194	0.99523	1.1701	0.33141	0.655238	0.918126	1.24388	0.947706	1.12176	0.956599	0.617016	0.756873	1.02097	0.91641	0.896695	0.791734	0.580399	0.798726	0.973251	0.925727	0.313312
	172	1.70192	1.35306	0.594673	0.559699	0.911355	0.971979	0.888242	1.14915	0.327636	0.614183	0.934199	1.21845	1.05791	1.01471	0.934443	0.619354	0.748537	1.02911	0.824801	0.893295	0.712589	0.586968	0.786723	1.01756	0.893773	0.291842
	173	1.77618	1.26456	0.56005	0.496095	0.810472	0.895488	0.742187	1.14281	0.325225	0.615521	1.00546	1.3424	1.04475	1.07096	0.927168	0.596832	0.774225	1.01338	0.822741	0.893119	0.710809	0.646046	0.855247	0.987185	0.888288	0.307406
	174	1.75574	1.16426	0.656038	0.470674	0.806675	0.928468	0.624582	1.15112	0.344	0.691786	0.999065	1.46673	0.980227	1.11019	0.906481	0.59181	0.816378	1.0489	0.86006	0.889758	0.743051	0.628499	0.823661	1.0037	0.894244	0.307056
	175	1.66468	1.17446	0.742623	0.516964	0.938414	0.995517	0.62973	1.17668	0.36479	0.734599	1.03023	1.50301	0.992135	1.02188	0.817987	0.577148	0.862544	1.04584	0.797191	0.889468	0.688735	0.629333	0.737726	1.03772	0.898725	0.29613
	176	1.66901	1.1132	0.812881	0.505718	0.954319	1.10356	0.721623	1.20519	0.363025	0.677333	1.03813	1.47139	0.969811	0.947444	0.839848	0.63348	0.809121	1.00502	0.77468	0.88604	0.669287	0.604408	0.741036	0.998015	0.896398	0.290789
	177	1.49695	1.0411	0.760345	0.492277	0.944871	1.07004	0.731587	1.22668	0.348022	0.623461	1.0362	1.48735	0.951888	0.944542	0.964962	0.65163	0.75591	1.00857	0.735173	0.885501	0.635154	0.555512	0.811909	1.08102	0.885027	0.281854
	178	1.39113	1.05431	0.677112	0.494684	0.851902	1.07599	0.749402	1.24338	0.338387	0.630602	1.0913	1.69348	0.993532	0.920276	1.03248	0.673262	0.755705	1.04656	0.737635	0.881835	0.637281	0.539234	0.799134	1.06672	0.890639	0.301388
	179	1.25348	0.869312	0.7864	0.487122	0.897737	1.14821	0.822321	1.25541	0.331439	0.704638	1.15023	1.62995	1.06699	0.940187	0.95995	0.622066	0.796662	1.1114	0.705424	0.880833	0.609453	0.600486	0.735321	1.05968	0.892696	0.286622
	180	1.32898	0.676857	0.828161	0.522083	1.01736	1.25158	0.864684	1.26303	0.310542	0.80217	1.09885	1.68064	1.15738	0.969912	0.90685	0.630036	0.782387	1.24948	0.681389	0.876661	0.588688	0.645384	0.646821	0.875759	0.90232	0.31018
	181	1.41056	0.570484	0.839393	0.597102	1.09546	1.21539	0.847208	1.26523	0.286568	0.807414	0.992834	1.8002	1.11219	0.950784	0.998454	0.563789	0.807991	1.21635	0.637386	0.87487	0.550671	0.61647	0.696977	0.918497	0.903012	0.331965
	182	1.37733	0.56318	0.814274	0.588814	1.10715	1.1772	0.805488	1.25986	0.254109	0.76666	0.966708	1.82187	0.99569	0.84986	1.00916	0.453939	0.774137	1.08505	0.619268	0.869787	0.535018	0.664884	0.710636	1.0227	0.878865	0.334532
	183	1.35438	0.743437	0.775153	0.589638	1.20848	1.08618	0.736358	1.24753	0.308992	0.814769	0.907178	1.73397	0.895191	0.870375	0.838181	0.490292	0.743578	0.94672	0.641476	0.866718	0.554204	0.707508	0.633385	1.03432	0.863668	0.306001
	184	1.44741	0.657866	0.700597	0.615609	1.27439	0.972748	0.604951	1.22669	0.331202	0.85057	0.929888	1.71438	0.879832	0.789759	0.736113	0.536039	0.731173	0.733895	0.635331	0.860117	0.548896	0.607862	0.664814	1.09401	0.83934	0.317678
	185	1.51153	0.722004	0.688154	0.592195	1.28049	0.889271	0.584653	1.19734	0.348876	0.81575	0.979491	1.61393	0.864182	0.799773	0.833129	0.541168	0.756533	0.820052	0.615689	0.855051	0.531926	0.572854	0.770947	1.02627	0.842135	0.306026
	186	1.54302	0.865582	0.711738	0.626066	1.29797	0.832059	0.676085	1.16244	0.348649	0.787332	0.909701	1.39557	0.835713	0.809861	0.802767	0.476407	0.707778	0.905906	0.695687	0.846032	0.60104	0.589816	0.717169	0.917316	0.835905	0.277648
	187	1.54078	1.02718	0.68567	0.601331	1.38818	0.761472	0.702318	1.12827	0.315623	0.762894	0.831748	1.20778	0.841409	0.824248	0.957203	0.539373	0.723247	0.980345	0.783627	0.837942	0.677016	0.550237	0.666516	0.905357	0.843324	0.273257
	188	1.53718	0.996902	0.625242	0.48084	1.29666	0.871436	0.603452	1.09066	0.340306	0.784847	0.8121	1.25056	0.823894	0.957405	1.09965	0.620823	0.800763	0.96289	0.806505	0.825172	0.696782	0.548638	0.688591	1.01942	0.855863	0.274903
	189	1.52275	0.776996	0.657838	0.538569	1.28866	0.759909	0.650956	1.05203	0.333807	0.714528	0.827659	1.16456	0.769721	0.931507	1.08183	0.65496	0.870171	0.80245	0.729342	0.812654	0.630117	0.528514	0.734251	1.02883	0.827609	0.260902
	190	1.52084	0.942797	0.660741	0.544268	1.22909	1.08009	0.678334	1.00766	0.34506	0.647772	0.920897	1.16896	0.780962	0.953382	1.07915	0.681774	0.859785	0.794077	0.674218	0.79403	0.582492	0.444634	0.74438	1.02015	0.839814	0.267723
	191	1.5207	0.986898	0.637294	0.590739	1.13855	1.26806	0.709799	0.968655	0.335794	0.670111	1.01275	1.11588	0.777962	0.966964	0.928104	0.631473	0.855881	0.859099	0.681501	0.775844	0.588784	0.460714	0.733668	1.04541	0.844193	0.267368
	192	1.53187	0.702867	0.631777	0.702545	1.12667	1.11823	0.665024	0.942386	0.325183	0.683867	1.07849	1.09351	0.762522	0.93272	0.915597	0.512844	0.751905	0.8356	0.694932	0.738557	0.600389	0.469232	0.837901	1.0806	0.822301	0.262323
	193	1.49958	0.470492	0.698347	0.754685	1.23854	1.05501	0.63766	0.929625	0.34632	0.705315	1.05653	1.1259	0.6366	0.892872	0.911407	0.475334	0.679669	0.839653	0.68654	0.686622	0.593138	0.467414	0.843636	1.07873	0.804568	0.273871
	194	1.408	0.404988	0.703385	0.637369	1.20831	0.85409	0.642679	0.929906	0.346336	0.762942	0.97	1.22162	0.563064	0.900577	0.880936	0.488373	0.700397	0.910014	0.685935	0.680443	0.592616	0.533363	0.784831	0.980881	0.782961	0.259257
	195	1.32543	0.459632	0.703439	0.488533	1.23515	0.883279	0.623023	0.94771	0.340788	0.758551	0.899522	1.26967	0.574293	0.850111	0.815759	0.496989	0.690466	0.920268	0.712474	0.722234	0.615544	0.556329	0.742766	1.00082	0.776366	0.255383
	196	1.31233	0.769522	0.765521	0.472994	1.24031	0.935595	0.569997	0.972132	0.334823	0.746731	0.912581	1.4178	0.630622	0.776529	0.739758	0.486437	0.71725	0.841229	0.794297	0.764651	0.686235	0.518034	0.745502	1.0503	0.800049	0.262014
	197	1.31549	1.03741	0.750753	0.494076	1.14434	1.04552	0.61725	0.992042	0.321854	0.699885	0.935822	1.51438	0.753854	0.668703	0.721435	0.507252	0.736557	0.727247	0.76075	0.779783	0.657251	0.504804	0.745638	1.09297	0.813544	0.275766
	198	1.31441	1.15096	0.771776	0.479849	1.02514	1.08986	0.654384	1.01101	0.321403	0.637323	0.960019	1.53158	0.812209	0.622231	0.740681	0.560283	0.706923	0.731704	0.748969	0.704758	0.647074	0.538347	0.719512	1.19716	0.819898	0.285303
	199	1.28717	1.24786	0.772904	0.43935	0.824179	1.00367	0.703974	1.02815	0.321244	0.649692	0.963448	1.25694	0.797126	0.682568	0.771396	0.568368	0.674506	0.819307	0.76256	0.633742	0.658815	0.552383	0.65582	1.17313	0.802013	0.256564
	200	1.2112	1.24716	0.739129	0.441087	0.869831	0.894542	0.723325	1.04603	0.298924	0.636674	0.919051	0.991598	0.7791	0.776199	0.804471	0.53285	0.648341	0.919058	0.777368	0.579565	0.671609	0.567844	0.631493	1.05857	0.781876	0.230957
	201	1.12422	1.09355	0.701432	0.456683	0.964305	0.946813	0.743298	1.05951	0.318726	0.656349	0.881161	1.06441	0.772187	0.808125	0.763026	0.504442	0.691061	0.929216	0.764004	0.551504	0.660063	0.543076	0.615688	0.966641	0.774145	0.216614
	202	1.06053	0.982626	0.749066	0.450179	1.05905	1.01077	0.67133	1.06274	0.360316	0.702287	0.923014	1.0484	0.7823	0.839075	0.675051	0.605754	0.720803	1.00123	0.784248	0.599508	0.677553	0.516892	0.578501	1.02989	0.78713	0.21249
	203	1.04165	0.937609	0.756022	0.448179	1.02686	1.07552	0.639768	1.05641	0.335263	0.759686	0.958306	1.10745	0.835242	0.876653	0.724057	0.67274	0.735843	1.1189	0.743108	0.590902	0.64201	0.484977	0.580081	1.00423	0.797978	0.224098
	204	1.12688	0.778035	0.699543	0.454136	0.949786	1.01933	0.659673	1.03953	0.328295	0.81472	0.997457	1.25905	0.912477	0.885809	0.782329	0.639615	0.738577	1.0674	0.676794	0.646724	0.584718	0.482574	0.608391	1.1611	0.804706	0.240541
	205	1.2278	0.632071	0.741851	0.44478	0.967064	0.920956	0.674742	1.0105	0.352136	0.746074	0.960811	1.29886	0.924381	0.878826	0.736052	0.579503	0.75082	1.0995	0.694421	0.713353	0.599946	0.490372	0.609074	1.29254	0.806101	0.257137
	206	1.25535	0.717881	0.750532	0.377001	0.998034	0.907207	0.652458	0.976856	0.359235	0.727808	0.935287	1.30922	0.85874	0.851786	0.769535	0.525608	0.722439	1.08577	0.762799	0.7419	0.659022	0.497177	0.665172	1.33088	0.809904	0.260462
	207	1.26611	0.911858	0.787302	0.406344	1.01753	0.892974	0.627738	0.951798	0.337845	0.668722	0.969323	1.41658	0.818915	0.908241	0.825512	0.490309	0.748033	1.00183	0.739072	0.749384	0.638523	0.492251	0.583983	1.33676	0.816123	0.275122
	208	1.30195	1.08348	0.750924	0.438459	1.0037	0.929922	0.722723	0.932138	0.308769	0.656737	0.985967	1.47066	0.842006	1.04016	0.886436	0.464869	0.802312	0.99781	0.723504	0.758756	0.625073	0.509944	0.512938	1.26772	0.834039	0.287979
	209	1.35792	1.1201	0.683812	0.507984	1.0276	0.939684	0.724374	0.921303	0.320426	0.680943	0.979404	1.37359	0.792888	1.13922	0.918825	0.522976	0.892893	1.01224	0.73613	0.810733	0.635981	0.541846	0.560915	1.15932	0.848379	0.271638
	210	1.44877	1.07898	0.651287	0.531164	1.16034	0.851387	0.631134	0.91689	0.314831	0.695146	0.923235	1.34997	0.779119	1.17676	0.917305	0.555458	0.841354	1.10018	0.756123	0.786001	0.653255	0.578335	0.562127	1.09841	0.848232	0.279921
	211	1.51104	1.00698	0.655601	0.599627	1.15047	0.714538	0.574307	0.922031	0.291624	0.672451	0.882719	1.36053	0.753721	1.14118	0.97072	0.540263	0.747734	0.994556	0.66962	0.746925	0.57852	0.59756	0.613717	1.06717	0.823483	0.284343
	212	1.4254	1.01038	0.631119	0.674535	0.98241	0.67124	0.559023	0.933503	0.267295	0.663655	0.824794	1.44035	0.660085	1.11594	0.976394	0.481834	0.615959	1.00004	0.624333	0.705724	0.539394	0.590233	0.660943	0.928289	0.790953	0.282037
	213	1.32052	0.926817	0.610248	0.603297	0.94847	0.723468	0.617134	0.95627	0.236015	0.638934	0.870555	1.49644	0.612398	1.07836	0.938979	0.442818	0.588674	1.01283	0.587615	0.685431	0.507672	0.547899	0.699073	0.894669	0.772691	0.282807
	214	1.38733	0.838209	0.670905	0.590448	0.9205	0.67563	0.634579	0.987453	0.236964	0.621326	0.942896	1.63885	0.671824	1.07926	0.845916	0.415108	0.653673	0.922399	0.622606	0.703728	0.537902	0.522081	0.721453	0.970345	0.783807	0.299936
	215	1.53167	0.895014	0.722289	0.527666	0.965711	0.802048	0.616796	1.03504	0.263031	0.646668	0.918125	1.51492	0.723734	1.06352	0.800358	0.434824	0.650702	0.91796	0.601408	0.708163	0.519588	0.5249	0.65827	1.00425	0.79361	0.301127
	216	1.6121	0.870371	0.695429	0.480869	1.03965	0.881304	0.604292	1.08147	0.275702	0.72217	0.884653	1.32362	0.699382	1.01293	0.845498	0.470506	0.626521	0.933799	0.653079	0.661768	0.564229	0.542365	0.65394	1.00632	0.797582	0.29204
	217	1.63874	0.665067	0.687751	0.412796	1.13072	0.984622	0.667122	1.10821	0.280824	0.741696	0.880601	1.29958	0.682433	0.937345	0.860487	0.508565	0.591903	0.926908	0.650292	0.603994	0.561821	0.557737	0.643618	1.0888	0.796318	0.30459
	218	1.62278	0.545789	0.640321	0.414347	1.04181	0.987503	0.714223	1.11185	0.283116	0.715642	0.853588	1.31951	0.698645	0.87621	0.879439	0.527583	0.631149	0.897025	0.639116	0.610514	0.552166	0.569764	0.621869	1.18537	0.789139	0.305689
	219	1.57304	0.718918	0.591282	0.41416	0.875015	0.928564	0.687929	1.09335	0.322496	0.669258	0.806273	1.2957	0.727896	0.813961	0.782574	0.525207	0.662891	0.884166	0.658628	0.649895	0.569024	0.565725	0.657802	1.22358	0.779056	0.284008
	220	1.47809	0.785651	0.584686	0.448117	0.718926	0.903197	0.655822	1.04604	0.36966	0.665084	0.769653	1.33234	0.668469	0.770397	0.694655	0.497155	0.637227	0.891135	0.654805	0.613695	0.56572	0.556791	0.717364	1.11129	0.755666	0.263639
	221	1.36396	0.714652	0.630711	0.488528	0.66204	0.800411	0.614414	0.987507	0.356745	0.678726	0.764025	1.44666	0.632275	0.735443	0.713608	0.467095	0.647752	0.933534	0.697926	0.606706	0.602975	0.539291	0.75371	1.05813	0.745701	0.256605
	222	1.26919	0.742614	0.685548	0.461652	0.774666	0.796867	0.590868	0.942221	0.309135	0.687503	0.791597	1.38598	0.699965	0.734311	0.767075	0.435745	0.694125	0.982664	0.651379	0.688055	0.562761	0.527103	0.778771	1.0853	0.751879	0.246452
	223	1.2059	0.829985	0.72254	0.441457	0.827184	0.879685	0.567377	0.912076	0.295319	0.710154	0.851151	1.1875	0.730702	0.750871	0.769676	0.424687	0.743982	0.970667	0.699772	0.682899	0.60457	0.521858	0.724935	0.900111	0.748127	0.214797
	224	1.1743	0.967966	0.75499	0.472793	0.961326	0.928951	0.509134	0.897265	0.296493	0.750454	0.895837	0.969224	0.720856	0.802693	0.844812	0.426618	0.757044	0.903927	0.721829	0.676035	0.623626	0.521386	0.697383	0.87963	0.756441	0.205342
	225	1.17245	1.01143	0.801858	0.519076	0.948545	0.949994	0.524019	0.899946	0.280271	0.708508	0.91281	1.21747	0.748809	0.853052	0.898469	0.436859	0.750282	0.848809	0.749309	0.719434	0.647367	0.515796	0.727585	1.05181	0.787248	0.227299
	226	1.18464	0.953778	0.821839	0.554821	0.933926	0.915994	0.527503	0.912563	0.236193	0.643898	0.935679	1.33765	0.772976	0.868514	0.905045	0.448077	0.802329	0.819753	0.752681	0.697957	0.650281	0.508944	0.752354	1.00086	0.789093	0.237785
	227	1.20432	0.838878	0.770597	0.568702	0.847931	0.824094	0.534327	0.922601	0.238677	0.648589	0.981814	1.31448	0.768606	0.846209	0.863619	0.477003	0.872418	0.795716	0.764624	0.651843	0.660599	0.492497	0.697474	1.03265	0.775761	0.232947
	228	1.20906	0.661423	0.708567	0.611845	0.826535	0.85048	0.573455	0.928747	0.243467	0.637093	1.02287	1.33046	0.759476	0.807349	0.856513	0.517171	0.827659	0.784969	0.766063	0.594931	0.661842	0.479656	0.696075	1.07605	0.76799	0.236089
	229	1.2075	0.51538	0.715555	0.576385	0.868846	0.914723	0.614429	0.931238	0.270723	0.591779	1.04329	1.30024	0.765537	0.75377	0.855735	0.556411	0.788134	0.833148	0.78446	0.472623	0.677736	0.475321	0.670787	1.00738	0.757964	0.239453
	230	1.23415	0.552852	0.720789	0.531485	0.893331	0.869119	0.608031	0.92949	0.290262	0.58692	1.02174	1.14377	0.788902	0.706943	0.830453	0.577218	0.791245	0.93299	0.71249	0.424241	0.615558	0.472037	0.68718	1.03718	0.748265	0.232184
	231	1.29581	0.536598	0.660653	0.520205	0.967461	0.808128	0.614919	0.927234	0.287779	0.549261	0.942139	1.10208	0.822923	0.671715	0.833237	0.571983	0.796329	0.9776	0.652379	0.507512	0.563624	0.448688	0.688593	1.00138	0.739509	0.236052
	232	1.34122	0.562667	0.593313	0.482341	1.069	0.746259	0.679111	0.930347	0.31158	0.519384	0.840444	1.11412	0.857181	0.683649	0.800923	0.531531	0.737167	0.932675	0.654232	0.570428	0.565225	0.438191	0.602294	0.958796	0.730087	0.240899
	233	1.35882	0.549949	0.604522	0.439205	1.06367	0.703271	0.745195	0.941072	0.311311	0.524732	0.745473	1.14114	0.844992	0.725674	0.79758	0.484425	0.660857	0.876135	0.684226	0.591568	0.591139	0.476875	0.582292	0.924095	0.723676	0.24129
	234	1.36679	0.498246	0.635473	0.384072	1.06822	0.676353	0.721434	0.959514	0.339235	0.569082	0.684038	1.18128	0.742549	0.772269	0.779881	0.442567	0.629227	0.850393	0.67942	0.545251	0.586987	0.527874	0.599227	0.897722	0.714046	0.245923
	235	1.38498	0.715987	0.635089	0.355139	0.915638	0.674391	0.685388	0.988544	0.335794	0.583807	0.697993	1.23112	0.734455	0.793602	0.725561	0.428352	0.686036	0.871699	0.750788	0.567323	0.648645	0.544282	0.654088	0.8929	0.729233	0.240597
	236	1.43669	0.887387	0.61736	0.39783	0.910679	0.690713	0.68301	1.02129	0.332653	0.591453	0.742513	1.20924	0.826869	0.759039	0.767787	0.452209	0.683221	0.951774	0.79696	0.628042	0.688535	0.554374	0.656105	0.858373	0.756005	0.243945
	237	1.52523	0.808149	0.614867	0.458985	0.843876	0.723502	0.698075	1.04466	0.34209	0.608817	0.798091	1.2052	0.897422	0.682191	0.827965	0.490722	0.726081	1.02678	0.81526	0.598124	0.704346	0.581944	0.640933	0.828154	0.770478	0.250616
	238	1.52991	0.745977	0.617019	0.491976	0.931008	0.75512	0.694665	1.05503	0.327232	0.652207	0.841573	1.21231	1.04962	0.667529	0.821109	0.523451	0.700113	1.05757	0.788186	0.55836	0.680955	0.60945	0.618767	0.860633	0.782907	0.259437
	239	1.38885	0.880845	0.622895	0.507568	1.0777	0.771379	0.673866	1.05264	0.296167	0.68452	0.841783	1.23198	1.01444	0.724722	0.802711	0.539054	0.670758	1.06139	0.722244	0.592793	0.623985	0.600731	0.636204	0.944061	0.790137	0.251351
	240	1.2523	1.00892	0.629521	0.495684	1.03038	0.726099	0.588682	1.03513	0.297257	0.713787	0.826654	1.21731	0.939848	0.7809	0.751703	0.51686	0.709993	1.04099	0.689184	0.570003	0.595423	0.57063	0.654866	1.01557	0.777404	0.241997
	241	1.22372	1.04754	0.653119	0.486535	0.948216	0.689974	0.498994	1.00885	0.317919	0.719784	0.818602	1.23344	0.803292	0.802032	0.744923	0.483083	0.645282	0.995662	0.669271	0.521861	0.578218	0.523389	0.651578	1.04693	0.754675	0.244554
	242	1.23563	1.00139	0.678573	0.522305	0.950968	0.721927	0.461869	0.987771	0.317684	0.722008	0.818278	1.28467	0.724231	0.816898	0.798456	0.448802	0.617381	0.921952	0.656654	0.559694	0.567318	0.480015	0.62342	1.03902	0.748204	0.247681
	243	1.26868	0.933295	0.69514	0.565817	0.896265	0.786693	0.467928	0.976208	0.294399	0.727585	0.841284	1.32827	0.697187	0.828557	0.800161	0.428435	0.601147	0.855254	0.625674	0.609114	0.540553	0.468028	0.599033	0.99978	0.743103	0.249754
	244	1.33003	0.844628	0.692701	0.576037	0.7682	0.854535	0.476907	0.973693	0.281077	0.755608	0.872659	1.27465	0.690325	0.845168	0.77204	0.438889	0.594437	0.832632	0.626492	0.627862	0.54126	0.479043	0.575391	0.985065	0.737888	0.246306
	245	1.43788	0.784747	0.669094	0.560372	0.846497	0.911424	0.489756	0.98175	0.261337	0.775921	0.90829	1.21938	0.67085	0.856026	0.759712	0.459485	0.576242	0.827084	0.582351	0.60568	0.503123	0.489224	0.57327	1.01133	0.740034	0.261409
	246	1.52473	0.727933	0.632529	0.515271	0.855752	0.903038	0.476938	0.99638	0.264742	0.792062	0.93149	1.2005	0.594159	0.827247	0.773321	0.470438	0.579628	0.827998	0.622796	0.592165	0.538067	0.490651	0.578485	1.0326	0.739538	0.273192
	247	1.53066	0.664733	0.623626	0.470865	0.768554	0.889672	0.459719	1.0084	0.254702	0.779043	0.916092	1.21282	0.606205	0.73655	0.754218	0.474131	0.588003	0.825603	0.697484	0.623146	0.602593	0.45929	0.584901	1.02357	0.731441	0.273249
	248	1.46547	0.596618	0.633056	0.481272	0.758234	0.927862	0.443631	1.0145	0.234683	0.746726	0.883513	1.23268	0.577098	0.685828	0.700236	0.457206	0.604169	0.806328	0.687474	0.621195	0.593945	0.415244	0.587556	0.999928	0.714769	0.271537
	249	1.30264	0.580465	0.636643	0.512515	0.850832	0.982714	0.447649	1.01507	0.248875	0.710421	0.859497	1.2458	0.573388	0.735049	0.759758	0.449986	0.617919	0.78866	0.68113	0.608128	0.588464	0.399148	0.608221	0.967387	0.715432	0.254789
	250	1.12849	0.610679	0.622729	0.511679	0.943245	0.994745	0.469735	1.00911	0.282573	0.695769	0.855405	1.17922	0.660721	0.797909	0.881655	0.492624	0.643656	0.79371	0.686525	0.607132	0.593125	0.407651	0.639516	0.95289	0.727521	0.229358
	251	1.04534	0.704278	0.604435	0.485845	0.990893	0.976051	0.513094	0.998202	0.302466	0.663963	0.908394	1.10049	0.752347	0.812759	0.898304	0.535129	0.675451	0.81725	0.683364	0.577535	0.590394	0.398441	0.677998	0.972061	0.736854	0.216549
	252	1.01666	0.812016	0.57878	0.45218	0.99815	0.9121	0.543244	0.98614	0.333793	0.61826	0.966936	1.03029	0.755873	0.818714	0.919445	0.512432	0.721349	0.872332	0.666355	0.585774	0.575699	0.373018	0.707077	0.994663	0.739637	0.215368
	253	1.06497	0.841425	0.550242	0.414565	1.02679	0.840853	0.567379	0.974602	0.334482	0.597271	0.945456	0.991259	0.667201	0.830028	0.93862	0.469123	0.758435	0.934153	0.650267	0.597703	0.561799	0.353122	0.709819	0.999461	0.734126	0.225217
	254	1.12816	0.792146	0.52124	0.374167	1.02724	0.805634	0.574863	0.96273	0.278133	0.645608	0.875721	0.992192	0.626221	0.854745	0.931737	0.445649	0.733632	0.980761	0.634745	0.559432	0.548389	0.351461	0.681978	1.00741	0.72225	0.238585
	255	1.14492	0.803437	0.52528	0.342265	1.01618	0.802092	0.581337	0.950546	0.272272	0.669111	0.827792	1.03056	0.693783	0.899265	0.997036	0.441512	0.647487	0.992307	0.619084	0.564833	0.534859	0.369727	0.66378	1.02938	0.725785	0.246886
	256	1.14798	0.880793	0.55976	0.347695	1.02671	0.804797	0.584419	0.938499	0.265155	0.617724	0.797751	1.07837	0.784168	0.923106	0.909328	0.463765	0.592394	0.918216	0.603306	0.578098	0.521228	0.406482	0.658262	1.04482	0.727201	0.244469
	257	1.17953	0.914347	0.57869	0.382004	1.02397	0.811055	0.597982	0.930543	0.254029	0.551266	0.765096	1.15741	0.840848	0.867145	0.771441	0.492519	0.59156	0.822812	0.596979	0.624025	0.515761	0.43479	0.643143	1.03111	0.724086	0.242221
	258	1.23429	0.862516	0.561942	0.416842	0.995373	0.804478	0.604921	0.92793	0.238636	0.532118	0.727279	1.28056	0.820729	0.783997	0.705447	0.493195	0.589712	0.798581	0.602562	0.65813	0.520585	0.448549	0.607019	1.00886	0.717677	0.250097
	259	1.33181	0.802868	0.571619	0.440618	0.961369	0.783568	0.618322	0.931263	0.249578	0.53011	0.694373	1.4071	0.765303	0.697475	0.655295	0.485249	0.566626	0.820471	0.623894	0.691248	0.539015	0.455258	0.574577	0.989376	0.716099	0.266243
	260	1.43121	0.761154	0.620932	0.447371	0.93413	0.72445	0.640208	0.940855	0.28096	0.555486	0.66772	1.42267	0.694698	0.634351	0.682316	0.502363	0.551999	0.861882	0.650227	0.681325	0.561766	0.462197	0.55458	0.951489	0.717347	0.271287
	261	1.4808	0.763303	0.631498	0.436313	0.91252	0.646109	0.679689	0.956065	0.291864	0.570764	0.653422	1.39143	0.673879	0.642212	0.736332	0.528593	0.557061	0.905354	0.637247	0.657172	0.550551	0.469228	0.558567	0.850857	0.715868	0.270334
	262	1.48816	0.803306	0.553505	0.414491	0.897204	0.575099	0.690092	0.970826	0.299003	0.553838	0.648901	1.39692	0.645965	0.66894	0.800946	0.522497	0.559157	0.930397	0.574861	0.633771	0.496652	0.482074	0.585609	0.775522	0.706989	0.278057
	263	1.47228	0.816294	0.490284	0.391093	0.867293	0.537937	0.668206	0.982972	0.310221	0.525365	0.651443	1.42874	0.588113	0.656107	0.767001	0.503799	0.549103	0.93574	0.539399	0.630086	0.466015	0.503182	0.599395	0.844615	0.696862	0.286756
	264	1.4366	0.750389	0.500183	0.391861	0.804951	0.561439	0.630589	0.992652	0.323915	0.523631	0.66378	1.40288	0.537387	0.641355	0.708059	0.522211	0.550404	0.920306	0.569082	0.609275	0.49166	0.534538	0.572568	0.953082	0.691367	0.277857
	265	1.39168	0.630866	0.532873	0.42227	0.742839	0.644934	0.603434	1.00028	0.327669	0.528033	0.708609	1.33835	0.567941	0.664007	0.674302	0.561694	0.579262	0.895532	0.624029	0.58412	0.539131	0.54074	0.548815	1.00837	0.694158	0.259373
	266	1.34439	0.465151	0.553781	0.458986	0.708175	0.734585	0.583135	1.00521	0.317418	0.548793	0.775445	1.2584	0.619884	0.699306	0.672194	0.565875	0.607747	0.885843	0.683929	0.551044	0.590882	0.502137	0.551354	1.02463	0.696179	0.247906
	267	1.32329	0.388107	0.564002	0.483754	0.681353	0.817554	0.585256	1.0066	0.284266	0.564799	0.810825	1.19922	0.6652	0.70687	0.657105	0.536708	0.618383	0.891169	0.734064	0.533657	0.634196	0.458328	0.568164	0.983744	0.695692	0.245566
	268	1.31538	0.498508	0.548453	0.466128	0.65141	0.889616	0.568678	1.00301	0.238762	0.570466	0.798308	1.19631	0.705458	0.71264	0.654786	0.503424	0.60991	0.906629	0.757216	0.536097	0.654199	0.439917	0.590455	0.926201	0.697581	0.245341
	269	1.30435	0.64127	0.538218	0.400485	0.642654	0.940334	0.524576	0.994582	0.214629	0.569868	0.782911	1.23496	0.756656	0.752639	0.677484	0.478222	0.577774	0.920198	0.739234	0.572645	0.638663	0.431818	0.603445	0.89826	0.701495	0.252798
	270	1.2724	0.702996	0.553138	0.37145	0.690315	0.909675	0.479112	0.980026	0.223352	0.590843	0.783565	1.20759	0.80027	0.809618	0.73502	0.468879	0.546216	0.906658	0.662073	0.597575	0.571999	0.433428	0.583894	0.88815	0.698677	0.248776
	271	1.20281	0.75529	0.570518	0.420619	0.770734	0.797994	0.470355	0.960502	0.258122	0.617202	0.80606	1.12365	0.8252	0.849081	0.80648	0.472367	0.541718	0.875537	0.593486	0.608743	0.512744	0.438993	0.568726	0.882197	0.697047	0.229247
	272	1.10662	0.831407	0.560247	0.465681	0.885558	0.715073	0.463596	0.941669	0.307424	0.654049	0.848509	1.05833	0.830866	0.870143	0.872749	0.467434	0.549208	0.880785	0.589678	0.601056	0.509453	0.449369	0.589026	0.88784	0.705657	0.215287
	273	1.04858	0.90248	0.549061	0.460753	0.989084	0.710748	0.454958	0.928396	0.332615	0.685934	0.879849	1.03979	0.824117	0.861971	0.849828	0.4487	0.568579	0.923733	0.605254	0.591995	0.522911	0.464968	0.619763	0.923252	0.716138	0.216015
	274	1.034	0.928882	0.553481	0.46021	1.01948	0.684152	0.445831	0.918928	0.318892	0.713163	0.880203	1.0163	0.808314	0.841415	0.766459	0.42343	0.592501	0.952577	0.613998	0.591665	0.530465	0.494574	0.63856	0.973798	0.71672	0.217275
	275	1.03471	0.96086	0.562827	0.495004	0.992469	0.599436	0.458209	0.914694	0.291122	0.727251	0.879821	0.98805	0.801827	0.833322	0.693117	0.397775	0.622442	0.944695	0.617203	0.624329	0.533234	0.519222	0.651802	1.01541	0.714951	0.216624
	276	1.04156	1.04989	0.558765	0.505398	0.881916	0.532156	0.471895	0.914319	0.264276	0.738238	0.893644	0.969784	0.790853	0.832669	0.657981	0.382357	0.64529	0.902689	0.609099	0.657757	0.526233	0.521366	0.656928	1.03518	0.71001	0.220107
	277	1.08505	1.1154	0.555711	0.441139	0.761069	0.53842	0.490754	0.917421	0.256097	0.730374	0.917773	0.980839	0.7616	0.810147	0.626761	0.38281	0.647415	0.832559	0.6011	0.689181	0.519322	0.505167	0.644837	1.00462	0.700649	0.225772
	278	1.16636	1.04181	0.559592	0.390719	0.728132	0.59694	0.51392	0.921563	0.276565	0.691567	0.948054	1.00575	0.718527	0.772481	0.608307	0.390039	0.637009	0.773695	0.60583	0.695374	0.523408	0.465589	0.584593	0.941005	0.689868	0.224833
	279	1.26663	0.910959	0.56999	0.433396	0.749546	0.711841	0.573238	0.928749	0.293577	0.642589	0.956609	1.04828	0.682349	0.740795	0.60773	0.403664	0.621297	0.741225	0.614464	0.67247	0.530868	0.424688	0.525748	0.87903	0.688739	0.224403
	280	1.35885	0.759761	0.579042	0.490015	0.805175	0.803247	0.604965	0.937653	0.288092	0.662133	0.910805	1.08143	0.658658	0.72346	0.634889	0.438996	0.608521	0.709618	0.619589	0.631421	0.535296	0.417789	0.528569	0.842009	0.692916	0.227845
	281	1.40411	0.630552	0.591449	0.496766	0.869147	0.809752	0.536542	0.949517	0.274919	0.722949	0.845138	1.09867	0.670251	0.719189	0.655805	0.499833	0.62298	0.668964	0.634115	0.595188	0.547845	0.417963	0.559058	0.867473	0.695341	0.234069
	282	1.3749	0.585695	0.606132	0.487637	0.910581	0.790238	0.44925	0.95596	0.261499	0.767107	0.776729	1.08431	0.701924	0.719186	0.67637	0.530547	0.640269	0.643292	0.683717	0.55975	0.590699	0.399525	0.584437	0.947463	0.696967	0.236522
	283	1.32765	0.592106	0.614528	0.480713	0.914699	0.787808	0.457265	0.953301	0.249201	0.764657	0.723572	1.04126	0.727167	0.686171	0.718176	0.493235	0.635593	0.647286	0.72731	0.545603	0.628361	0.376368	0.597178	1.04051	0.697072	0.235353
	284	1.28192	0.622262	0.58622	0.470517	0.84405	0.773983	0.490157	0.940025	0.241127	0.707609	0.710801	1.01909	0.734026	0.626191	0.791827	0.435541	0.617894	0.674624	0.704255	0.534654	0.608442	0.372038	0.573469	1.12573	0.686936	0.235865
	285	1.23397	0.658401	0.546261	0.450309	0.743011	0.731043	0.494549	0.916495	0.241372	0.617874	0.722459	1.06849	0.723639	0.599294	0.818467	0.386036	0.606082	0.722984	0.664349	0.534068	0.573966	0.380305	0.540079	1.18019	0.67307	0.241048
	286	1.18318	0.661909	0.525098	0.431952	0.693555	0.702108	0.487394	0.880857	0.256906	0.600414	0.755981	1.11098	0.69217	0.622111	0.773508	0.35879	0.605017	0.76957	0.676125	0.522924	0.58414	0.402872	0.535257	1.19322	0.667752	0.239066
	287	1.19604	0.657362	0.529255	0.433128	0.691105	0.751963	0.51658	0.847735	0.275505	0.646601	0.791547	1.10127	0.6398	0.635776	0.72151	0.376428	0.638407	0.794614	0.705089	0.491625	0.609164	0.430606	0.552403	1.16011	0.674734	0.230975
	288	1.31373	0.672603	0.558965	0.428446	0.713474	0.807524	0.551449	0.82701	0.287647	0.664905	0.800271	1.09714	0.578794	0.620004	0.711224	0.413552	0.678398	0.83213	0.701805	0.46285	0.606326	0.458156	0.576608	1.08263	0.685235	0.234162
	289	1.34746	0.702332	0.605074	0.379056	0.749803	0.802626	0.569849	0.817921	0.293148	0.625872	0.795468	1.15869	0.562773	0.59921	0.709948	0.457363	0.68377	0.908249	0.680234	0.488428	0.587689	0.475084	0.597536	0.978302	0.690662	0.236958
	290	1.11967	0.723866	0.64143	0.32594	0.796748	0.782583	0.557263	0.82083	0.286193	0.603491	0.775771	1.2213	0.595303	0.590246	0.715827	0.500163	0.666551	0.976031	0.664273	0.514995	0.573901	0.4658	0.593436	0.863513	0.682297	0.219345
	291	0.882315	0.73143	0.661011	0.325556	0.830844	0.79528	0.505929	0.837	0.277649	0.604717	0.75079	1.24376	0.617623	0.60634	0.716823	0.530845	0.669935	0.990007	0.651669	0.504087	0.563011	0.438283	0.570631	0.770399	0.669831	0.208681
	292	0.833507	0.699644	0.640798	0.353344	0.797263	0.807552	0.443804	0.854152	0.28006	0.586632	0.725246	1.25264	0.608118	0.659844	0.717183	0.555328	0.687807	0.98359	0.635067	0.477195	0.548668	0.414801	0.539963	0.721379	0.659316	0.208876
	293	0.87029	0.654947	0.60014	0.382975	0.709493	0.789295	0.456505	0.861758	0.282846	0.528502	0.705407	1.27998	0.60392	0.723483	0.725884	0.577616	0.708628	0.976191	0.617723	0.472834	0.533683	0.399166	0.514991	0.712649	0.653704	0.212248
	294	0.949878	0.646379	0.581517	0.408774	0.650311	0.76075	0.509485	0.861592	0.275477	0.49902	0.699453	1.29672	0.615983	0.780312	0.767053	0.580559	0.716126	0.934542	0.610485	0.47475	0.52743	0.397917	0.517525	0.745174	0.658634	0.215792
	295	1.02682	0.675853	0.589354	0.421603	0.635694	0.754933	0.545332	0.852439	0.265248	0.519824	0.69816	1.28387	0.630528	0.797078	0.789807	0.530562	0.693112	0.79474	0.612626	0.487635	0.52928	0.410303	0.546136	0.783832	0.661449	0.212104
	296	1.02062	0.712606	0.58418	0.427962	0.624929	0.755762	0.551398	0.833876	0.259732	0.558407	0.680321	1.23858	0.639628	0.746076	0.757204	0.465798	0.641873	0.657847	0.623774	0.496625	0.538911	0.442198	0.582096	0.808257	0.652027	0.20027
	297	1.01055	0.736357	0.564696	0.439734	0.615724	0.753233	0.55465	0.812101	0.256414	0.585512	0.668222	1.14257	0.65361	0.701478	0.72365	0.41986	0.596798	0.643744	0.634174	0.50004	0.547896	0.482243	0.613424	0.829542	0.64526	0.186085
	298	1.0655	0.697706	0.547834	0.447978	0.657723	0.737211	0.553092	0.794156	0.253834	0.60592	0.697693	1.06117	0.675205	0.723402	0.758333	0.397373	0.565637	0.679271	0.623215	0.496075	0.538428	0.507004	0.617797	0.853726	0.648137	0.184573
	299	1.1409	0.609867	0.544488	0.427998	0.753955	0.695528	0.562716	0.777772	0.251303	0.605586	0.758214	1.10787	0.699114	0.753312	0.785374	0.423052	0.558894	0.714364	0.591818	0.50338	0.511302	0.51009	0.595705	0.88784	0.657102	0.202106
	300	1.1955	0.539344	0.548994	0.39128	0.829932	0.648436	0.568346	0.764262	0.247893	0.601469	0.831227	1.19791	0.717595	0.751843	0.736322	0.466305	0.572376	0.751084	0.560187	0.515044	0.483975	0.504786	0.571805	0.938332	0.663927	0.225355
	301	1.22355	0.512342	0.560426	0.367759	0.847313	0.646945	0.553557	0.752419	0.245784	0.590099	0.902259	1.25152	0.717564	0.741324	0.669247	0.491574	0.600846	0.787671	0.535024	0.543364	0.462235	0.493439	0.554081	0.959157	0.667063	0.24035
	302	1.18199	0.507475	0.556662	0.363286	0.813533	0.661304	0.520631	0.744501	0.249359	0.576342	0.942982	1.27967	0.682663	0.737581	0.651519	0.507815	0.63121	0.821719	0.518869	0.56958	0.448278	0.479482	0.528004	0.90206	0.661521	0.239792
	303	1.12782	0.527967	0.535042	0.379054	0.733661	0.633357	0.541307	0.741312	0.257344	0.549713	0.952224	1.30951	0.651025	0.726666	0.649215	0.526186	0.650892	0.848293	0.516927	0.579115	0.446601	0.461273	0.498775	0.844163	0.653643	0.234825
	304	1.12587	0.583975	0.513354	0.408231	0.668687	0.593326	0.607076	0.743865	0.268788	0.530239	0.923848	1.31451	0.652233	0.690451	0.656701	0.541569	0.650263	0.853659	0.546017	0.570417	0.471733	0.438148	0.508041	0.85592	0.654872	0.229281
	305	1.15222	0.672869	0.506709	0.435214	0.652317	0.638264	0.634599	0.752106	0.283014	0.523403	0.874906	1.24982	0.655606	0.664531	0.651857	0.541904	0.655471	0.800068	0.602261	0.572034	0.520325	0.410104	0.567788	0.890655	0.662835	0.21561
	306	1.16887	0.726599	0.509248	0.450442	0.635141	0.735499	0.585854	0.768223	0.30066	0.534398	0.83711	1.14454	0.634535	0.702462	0.612079	0.528035	0.664778	0.737824	0.646144	0.573776	0.558238	0.392768	0.608416	0.921813	0.665727	0.203519
	307	1.17812	0.725161	0.524625	0.440627	0.592258	0.785242	0.530695	0.787003	0.319178	0.562937	0.817884	1.06091	0.601069	0.748689	0.563776	0.496107	0.643909	0.755197	0.653183	0.568014	0.564319	0.390434	0.597373	0.954348	0.660877	0.202287
	308	1.17489	0.739955	0.540141	0.409926	0.57242	0.76665	0.485096	0.802488	0.3341	0.601238	0.806575	1.00504	0.554758	0.745975	0.560436	0.462309	0.570137	0.815349	0.615575	0.544183	0.531828	0.389558	0.575198	0.993014	0.649868	0.207343
	309	1.16211	0.81219	0.55326	0.389767	0.612899	0.697514	0.443464	0.816976	0.344937	0.631753	0.796538	0.995291	0.507347	0.733452	0.579173	0.458525	0.507524	0.845085	0.533265	0.511291	0.460716	0.381275	0.563864	1.01789	0.639838	0.216941
	310	1.14282	0.896207	0.55989	0.388781	0.668598	0.614098	0.394868	0.829645	0.353752	0.644969	0.767972	1.01399	0.467194	0.76372	0.606424	0.481946	0.489061	0.844049	0.469118	0.468927	0.405295	0.378048	0.560293	0.992819	0.633437	0.225679
	311	1.13495	0.967992	0.559804	0.388609	0.708543	0.621188	0.366089	0.842131	0.355302	0.594449	0.722413	1.04095	0.449379	0.784827	0.636823	0.51845	0.495827	0.824858	0.459819	0.442566	0.397262	0.384188	0.567296	0.961595	0.634388	0.230746
	312	1.13456	0.985776	0.534724	0.383627	0.717855	0.715974	0.361902	0.852705	0.334145	0.540327	0.680415	1.06358	0.486523	0.715624	0.683568	0.552752	0.514364	0.806548	0.482286	0.434794	0.416672	0.391858	0.57663	0.976295	0.639313	0.231981
	313	1.14782	0.913529	0.469758	0.384489	0.66376	0.781392	0.380643	0.861034	0.297603	0.535201	0.659315	1.08493	0.544319	0.619236	0.742776	0.555897	0.532533	0.825606	0.525987	0.462875	0.454427	0.392723	0.584482	1.01273	0.643044	0.232674
	314	1.17126	0.811014	0.411076	0.394872	0.631203	0.775047	0.408921	0.866691	0.277576	0.562026	0.677577	1.09041	0.59382	0.586458	0.834078	0.529587	0.529899	0.865199	0.56665	0.514753	0.489558	0.389884	0.592822	1.05486	0.651052	0.236288
	315	1.20503	0.72221	0.409617	0.405283	0.714268	0.743234	0.430072	0.870424	0.280632	0.603801	0.73957	1.05778	0.628031	0.598928	0.911461	0.492906	0.523227	0.862412	0.583433	0.558726	0.504058	0.380995	0.604237	1.07788	0.662842	0.23761
	316	1.2334	0.675177	0.431749	0.410258	0.81074	0.701163	0.415609	0.871256	0.293961	0.640259	0.790762	0.994304	0.620787	0.641478	0.890194	0.458214	0.513972	0.820393	0.589719	0.568775	0.50949	0.380985	0.608332	1.0304	0.662557	0.231404
	317	1.26209	0.724458	0.469558	0.411925	0.823531	0.666283	0.420064	0.871455	0.306823	0.616594	0.811455	0.962634	0.606196	0.687882	0.798482	0.440529	0.511297	0.79537	0.588508	0.561535	0.508443	0.402472	0.593865	0.972904	0.658931	0.223849
	318	1.28489	0.788341	0.501661	0.411245	0.808475	0.647509	0.473899	0.872338	0.299417	0.573576	0.846908	0.962625	0.631381	0.699036	0.744985	0.442257	0.51834	0.79216	0.580914	0.533356	0.501882	0.430259	0.56497	1.00662	0.66321	0.226826
	319	1.30918	0.804798	0.502996	0.417793	0.79867	0.658079	0.522855	0.874378	0.266377	0.550801	0.91469	0.939236	0.668321	0.684007	0.733385	0.446423	0.523172	0.762155	0.564363	0.505423	0.487583	0.450252	0.517618	1.08551	0.666169	0.238419
	320	1.32391	0.777362	0.496863	0.438416	0.79156	0.700382	0.50013	0.877023	0.230614	0.541471	0.946635	0.880843	0.67238	0.668939	0.734565	0.445614	0.498555	0.704306	0.543893	0.481532	0.469898	0.462556	0.475441	1.13016	0.658044	0.247287
	321	1.32617	0.674565	0.510239	0.45658	0.790475	0.750509	0.465382	0.881322	0.20413	0.513015	0.9033	0.853517	0.654419	0.656207	0.730959	0.4348	0.482477	0.678614	0.519768	0.48283	0.449055	0.455782	0.472342	1.13959	0.645252	0.249423
	322	1.30714	0.5879	0.528676	0.459473	0.797629	0.79134	0.448116	0.884354	0.191736	0.4841	0.846318	0.874106	0.62836	0.644288	0.720473	0.413183	0.511437	0.707495	0.51465	0.513367	0.444633	0.446721	0.479178	1.12524	0.63958	0.247371
	323	1.27117	0.646067	0.548226	0.465198	0.82381	0.844209	0.442953	0.883605	0.195667	0.474596	0.816632	0.902193	0.611325	0.630977	0.706672	0.388789	0.552567	0.764422	0.564846	0.549655	0.488	0.449404	0.47351	1.08986	0.649348	0.240345
	324	1.208	0.737103	0.568987	0.488412	0.843799	0.914815	0.435899	0.878306	0.197572	0.490166	0.802935	0.910635	0.634207	0.615337	0.733952	0.365338	0.565662	0.830283	0.623029	0.564892	0.538268	0.456096	0.460914	1.03082	0.66231	0.232489
	325	1.13354	0.772056	0.60171	0.516342	0.814761	0.971711	0.44266	0.868538	0.188163	0.519703	0.809082	0.895223	0.682097	0.599362	0.794763	0.333711	0.569078	0.863728	0.638828	0.577166	0.551917	0.45886	0.440451	0.949749	0.666383	0.224745
	326	1.06621	0.765716	0.622432	0.54063	0.769423	0.982266	0.470649	0.852449	0.188186	0.564231	0.808037	0.854732	0.720073	0.593248	0.830343	0.294841	0.56453	0.846066	0.642126	0.583849	0.554766	0.459725	0.425749	0.844792	0.660211	0.211892
	327	1.01509	0.710534	0.596043	0.546966	0.756485	0.975784	0.504549	0.834219	0.210065	0.611524	0.777211	0.86841	0.737308	0.598062	0.810515	0.28254	0.558689	0.828561	0.652473	0.589351	0.563706	0.456622	0.441791	0.739381	0.652745	0.197041
	328	0.975015	0.623344	0.551715	0.505588	0.754234	0.961887	0.50541	0.819168	0.229912	0.656842	0.73458	0.974193	0.719148	0.612561	0.765632	0.32103	0.546331	0.838941	0.657978	0.583781	0.568461	0.45071	0.46505	0.693083	0.646441	0.191571
	329	0.950383	0.512629	0.538088	0.459541	0.719441	0.925541	0.509364	0.807034	0.231096	0.669364	0.692975	1.05407	0.687515	0.630825	0.702168	0.367586	0.539912	0.858662	0.637891	0.580628	0.551108	0.441772	0.464242	0.711099	0.635122	0.192804
	330	0.936765	0.428133	0.538732	0.456904	0.673919	0.838557	0.547929	0.797848	0.23169	0.657218	0.662419	1.02379	0.705057	0.63953	0.641953	0.398504	0.549221	0.876429	0.608938	0.579748	0.526094	0.433858	0.45106	0.759469	0.62349	0.185999
	331	0.938112	0.472175	0.535229	0.457063	0.661897	0.745908	0.591524	0.79156	0.244171	0.636127	0.666857	0.978798	0.761943	0.636658	0.591843	0.42332	0.565451	0.859275	0.586753	0.580993	0.506927	0.424344	0.440311	0.821247	0.621604	0.177375
	332	0.951285	0.572333	0.525869	0.418889	0.691987	0.683907	0.574648	0.787513	0.263658	0.618772	0.68041	0.97338	0.785275	0.642852	0.564686	0.446924	0.560371	0.776978	0.5691	0.571394	0.491675	0.415246	0.441895	0.884155	0.62055	0.175711
	333	0.981734	0.630914	0.519848	0.368661	0.783883	0.640783	0.53751	0.784771	0.28969	0.594361	0.684347	0.980342	0.76362	0.663688	0.562653	0.464659	0.547794	0.693022	0.550245	0.558031	0.475386	0.403745	0.478427	0.937405	0.620647	0.182593
	334	1.02878	0.657629	0.515421	0.330715	0.885919	0.613637	0.514244	0.783312	0.305608	0.574185	0.690083	0.981301	0.736462	0.684709	0.577072	0.47422	0.540738	0.657577	0.538666	0.529771	0.465382	0.393761	0.524518	0.968289	0.623834	0.195226
	335	1.08854	0.692813	0.517127	0.299716	0.877405	0.599686	0.51578	0.78322	0.287465	0.571941	0.714777	0.999391	0.709156	0.69753	0.594037	0.474795	0.538496	0.646428	0.548857	0.501694	0.474186	0.386031	0.531473	0.968898	0.62581	0.205876
	336	1.13352	0.707189	0.520373	0.271214	0.77921	0.595008	0.545237	0.78467	0.261337	0.599415	0.740348	1.05555	0.650067	0.704038	0.600532	0.467036	0.519423	0.654348	0.573922	0.475448	0.495842	0.382236	0.510645	0.942727	0.623722	0.21352
	337	1.16053	0.628636	0.524418	0.255298	0.695649	0.6023	0.581755	0.786974	0.249387	0.635524	0.749835	1.12906	0.556841	0.702481	0.576083	0.448649	0.499404	0.675472	0.602419	0.463231	0.520461	0.38082	0.494428	0.895783	0.61731	0.221332
	338	1.16559	0.511888	0.527937	0.274921	0.653275	0.626677	0.560709	0.78837	0.241431	0.673113	0.748335	1.20375	0.479164	0.69431	0.568324	0.429182	0.502223	0.708754	0.623832	0.477603	0.538961	0.383953	0.489056	0.861949	0.613888	0.230015
	339	1.15094	0.503038	0.540784	0.312252	0.642175	0.645597	0.51113	0.789119	0.22964	0.67616	0.742712	1.26737	0.439301	0.68197	0.608944	0.416276	0.526161	0.745109	0.613641	0.491574	0.530157	0.388359	0.496136	0.858821	0.616974	0.235985
	340	1.11899	0.580079	0.557132	0.34389	0.656836	0.616574	0.478776	0.78871	0.226085	0.639373	0.730696	1.29042	0.413371	0.668632	0.65481	0.408958	0.539419	0.774547	0.585823	0.446472	0.506123	0.393046	0.508607	0.862122	0.616229	0.236408
	341	1.0958	0.64291	0.568353	0.364445	0.684587	0.567178	0.473411	0.787731	0.252023	0.608736	0.714135	1.27867	0.39407	0.652133	0.661443	0.40744	0.544331	0.800309	0.571689	0.389821	0.493912	0.396771	0.509413	0.860653	0.613332	0.233782
	342	1.08547	0.670913	0.569775	0.363509	0.72531	0.518097	0.47162	0.784538	0.28042	0.617637	0.688875	1.2063	0.389784	0.633193	0.653369	0.412788	0.546395	0.821076	0.568618	0.37429	0.491259	0.400899	0.496523	0.867012	0.609903	0.225198
	343	1.09219	0.68806	0.570624	0.350894	0.79572	0.483935	0.475629	0.777671	0.273894	0.629748	0.664081	1.10638	0.409261	0.610736	0.631373	0.420453	0.555338	0.838838	0.550091	0.394179	0.475253	0.404353	0.477251	0.887233	0.606799	0.219029
	344	1.11361	0.699183	0.570049	0.344168	0.886144	0.485407	0.47452	0.765842	0.256658	0.632722	0.648795	0.993884	0.462842	0.591467	0.603393	0.42622	0.572209	0.850042	0.519587	0.43013	0.448898	0.407906	0.459453	0.895212	0.605764	0.215514
	345	1.14902	0.71249	0.570667	0.341389	0.93014	0.513849	0.476108	0.749204	0.25902	0.608807	0.645041	0.903246	0.555441	0.578471	0.561749	0.430857	0.597607	0.852549	0.498154	0.476173	0.430382	0.409228	0.459583	0.869378	0.60744	0.211033
	346	1.17468	0.722584	0.569585	0.33037	0.90044	0.553745	0.476799	0.725798	0.269535	0.55	0.652232	0.890073	0.610011	0.572004	0.534833	0.434419	0.605304	0.845279	0.492859	0.510997	0.425807	0.409614	0.479675	0.854246	0.607954	0.208224
	347	1.18631	0.715822	0.568423	0.319398	0.842806	0.597788	0.482271	0.700013	0.271761	0.493274	0.673896	0.92066	0.564945	0.571937	0.554595	0.43653	0.595221	0.828384	0.499082	0.539126	0.431183	0.407563	0.501407	0.888837	0.607968	0.208637
	348	1.17983	0.691845	0.560415	0.334286	0.783199	0.629971	0.474561	0.679677	0.269748	0.478957	0.701796	0.957572	0.508562	0.578831	0.594797	0.439143	0.578838	0.798306	0.515345	0.552765	0.445233	0.404209	0.517179	0.952878	0.609498	0.209625
	349	1.15752	0.689266	0.546278	0.370183	0.751366	0.64765	0.463922	0.666921	0.271159	0.467113	0.72503	1.00067	0.501217	0.587355	0.627847	0.443625	0.567973	0.764531	0.534905	0.561159	0.462133	0.398951	0.529008	1.04386	0.615819	0.213573
	350	1.11905	0.714566	0.522343	0.399932	0.76105	0.636395	0.464602	0.661616	0.273661	0.437851	0.74322	1.04896	0.496921	0.594059	0.656926	0.450521	0.558889	0.738679	0.553382	0.564775	0.478095	0.394833	0.536097	1.11391	0.621681	0.219416
	351	1.08723	0.734583	0.48988	0.413164	0.735083	0.608937	0.48918	0.665053	0.270918	0.416682	0.756293	1.08952	0.462402	0.599718	0.6675	0.45939	0.555728	0.718116	0.558035	0.56396	0.482116	0.390373	0.534936	1.099	0.618658	0.219514
	352	1.06691	0.730722	0.448732	0.404087	0.627785	0.586163	0.509293	0.674543	0.266118	0.442905	0.764518	1.08374	0.434595	0.604289	0.67781	0.472021	0.543893	0.704265	0.550205	0.533466	0.475351	0.387123	0.524646	1.0556	0.607033	0.213866
	353	1.0613	0.716943	0.415948	0.376378	0.529624	0.577771	0.522796	0.684545	0.267486	0.481291	0.766551	1.06798	0.450673	0.608046	0.703856	0.483356	0.522129	0.696298	0.55569	0.488703	0.48009	0.383384	0.514384	1.02215	0.599058	0.210959
	354	1.06757	0.693959	0.396171	0.350291	0.505969	0.580991	0.523159	0.69394	0.271642	0.515291	0.760058	1.11414	0.475801	0.610856	0.725616	0.488474	0.488072	0.692992	0.584137	0.46032	0.504667	0.381038	0.509625	0.991913	0.599446	0.215056
	355	1.08742	0.66321	0.391532	0.334551	0.537905	0.600743	0.51657	0.703357	0.267285	0.544566	0.743965	1.18994	0.47695	0.612793	0.693701	0.487257	0.448725	0.690208	0.599859	0.460815	0.51825	0.379077	0.505741	0.966692	0.60088	0.223172
	356	1.10398	0.623664	0.400926	0.328047	0.632096	0.629514	0.497	0.713155	0.254413	0.572842	0.717434	1.19599	0.488915	0.613787	0.64269	0.479507	0.418664	0.689571	0.586154	0.469932	0.506409	0.379251	0.501622	0.944434	0.599583	0.224122
	357	1.11423	0.600631	0.425185	0.332158	0.712661	0.657348	0.480299	0.723803	0.238395	0.597566	0.677713	1.1413	0.558944	0.614115	0.616842	0.463238	0.417722	0.689903	0.561796	0.484559	0.485365	0.380045	0.500645	0.925465	0.599997	0.218341
	358	1.11497	0.612062	0.449804	0.344293	0.704583	0.678449	0.464295	0.735218	0.22138	0.620136	0.632566	1.07885	0.623963	0.613561	0.615214	0.443625	0.420767	0.6928	0.539735	0.485238	0.466306	0.383388	0.507095	0.908736	0.59821	0.211911
	359	1.10921	0.661674	0.470355	0.355064	0.686332	0.695857	0.455088	0.748053	0.203625	0.632751	0.598022	1.02459	0.605337	0.614641	0.620288	0.426943	0.421178	0.696572	0.533435	0.476514	0.460862	0.386379	0.518164	0.894236	0.595632	0.207188
	360	1.09376	0.756497	0.486166	0.359179	0.724458	0.707275	0.445845	0.76256	0.188009	0.64049	0.575392	0.973787	0.555476	0.619112	0.629705	0.411977	0.431101	0.701186	0.556928	0.474463	0.48116	0.387649	0.534808	0.881353	0.599097	0.204907
	361	1.07878	0.835687	0.499288	0.357492	0.762804	0.715232	0.443023	0.779905	0.181399	0.638298	0.565983	0.927615	0.51719	0.627491	0.62884	0.398939	0.470883	0.706187	0.57262	0.489857	0.494717	0.384959	0.548481	0.869976	0.603985	0.204077
	362	1.06418	0.835138	0.508026	0.348797	0.750566	0.717607	0.436606	0.798059	0.186091	0.629498	0.570142	0.88529	0.493094	0.639704	0.630679	0.387354	0.499956	0.712531	0.553717	0.492665	0.478385	0.379583	0.552961	0.85974	0.600432	0.200841
	363	1.05281	0.810227	0.515058	0.334777	0.708237	0.716528	0.431685	0.811767	0.199133	0.614309	0.584339	0.854823	0.494768	0.657132	0.65524	0.376769	0.487766	0.720109	0.538121	0.480825	0.464911	0.369497	0.547994	0.850503	0.594889	0.197795
	364	1.04088	0.789367	0.518555	0.321544	0.633437	0.709311	0.421179	0.818765	0.218435	0.604461	0.597127	0.835872	0.513581	0.671837	0.693173	0.366696	0.464799	0.728599	0.559063	0.474605	0.483004	0.357467	0.533582	0.842057	0.591558	0.194526
	365	1.03189	0.770474	0.52064	0.313124	0.560357	0.697397	0.411843	0.819304	0.238708	0.593081	0.608364	0.830977	0.543429	0.676602	0.695471	0.356714	0.464163	0.735507	0.594874	0.490688	0.513943	0.345579	0.507011	0.834255	0.589767	0.19134
	366	1.02186	0.751614	0.518994	0.308606	0.539653	0.679948	0.396908	0.812332	0.255821	0.586068	0.616852	0.839425	0.574737	0.671997	0.666659	0.347103	0.467235	0.741831	0.638512	0.498862	0.551644	0.335917	0.480321	0.826996	0.588746	0.189234
	367	1.01449	0.734292	0.515973	0.308952	0.531981	0.664771	0.388887	0.799821	0.263507	0.577323	0.624488	0.85996	0.589539	0.657177	0.631231	0.336863	0.471213	0.746836	0.668558	0.488961	0.577602	0.327091	0.464998	0.820135	0.586027	0.189116
	368	1.00575	0.714446	0.511169	0.313217	0.496058	0.651665	0.384791	0.787596	0.259186	0.572396	0.629957	0.879224	0.601547	0.630052	0.611423	0.329248	0.472376	0.751549	0.653703	0.459953	0.564768	0.320261	0.459127	0.813652	0.578046	0.189753
	369	0.999452	0.693398	0.508223	0.318587	0.45491	0.642395	0.391602	0.77831	0.254673	0.565508	0.635021	0.896066	0.640237	0.600616	0.627583	0.327918	0.475227	0.755249	0.626207	0.417916	0.541013	0.314843	0.463804	0.807402	0.57234	0.191245
	370	0.991568	0.667129	0.504431	0.322541	0.437077	0.634722	0.403231	0.771223	0.257179	0.562069	0.638352	0.90905	0.683191	0.580421	0.682878	0.333969	0.475302	0.758874	0.614746	0.388741	0.531111	0.313658	0.480493	0.80143	0.572641	0.192229
	371	0.985972	0.638223	0.50225	0.326118	0.43726	0.630405	0.426934	0.766697	0.265042	0.556488	0.641604	0.920801	0.674947	0.566301	0.735013	0.347545	0.4773	0.761699	0.607882	0.406263	0.525181	0.316258	0.500008	0.795596	0.575491	0.189547
	372	0.978636	0.600987	0.499154	0.328741	0.456007	0.625944	0.447761	0.764015	0.277535	0.554094	0.643439	0.929424	0.632206	0.560124	0.766826	0.37124	0.476638	0.764606	0.602729	0.429665	0.520729	0.324315	0.511266	0.789995	0.577337	0.184527
	373	0.973483	0.567197	0.497548	0.331119	0.483518	0.622915	0.465845	0.762271	0.280816	0.549426	0.64543	0.937508	0.602561	0.561493	0.75645	0.398566	0.478037	0.766858	0.597772	0.439505	0.516447	0.337538	0.517063	0.784496	0.578078	0.179669
	374	0.966492	0.543811	0.494955	0.33278	0.507622	0.61912	0.476129	0.760554	0.264626	0.54775	0.646231	0.943052	0.594192	0.567177	0.707599	0.419594	0.476874	0.769303	0.594269	0.457045	0.513421	0.355909	0.515557	0.779241	0.577221	0.175496
	375	0.961617	0.531647	0.493771	0.334326	0.527797	0.616675	0.484572	0.759213	0.251485	0.543712	0.647356	0.948542	0.600894	0.57042	0.669557	0.434071	0.477861	0.771184	0.590717	0.514816	0.510351	0.373565	0.50668	0.774109	0.578956	0.172241
	376	0.954853	0.529223	0.491544	0.335311	0.544506	0.613349	0.485023	0.757874	0.258905	0.542522	0.647455	0.951929	0.614564	0.574016	0.669915	0.44167	0.476362	0.773327	0.588381	0.556455	0.508333	0.390469	0.494323	0.769294	0.582067	0.169722
	377	0.950179	0.540699	0.490665	0.33628	0.558379	0.611286	0.486122	0.756833	0.265677	0.538912	0.647997	0.955608	0.616212	0.576028	0.672264	0.442041	0.477074	0.774955	0.585828	0.526945	0.506128	0.405943	0.485795	0.76469	0.582189	0.168449
	378	0.943604	0.55659	0.488703	0.336799	0.569845	0.608272	0.483589	0.75575	0.255086	0.538042	0.647629	0.957506	0.604406	0.578307	0.665591	0.437702	0.475354	0.776879	0.584318	0.476235	0.504823	0.42174	0.47832	0.760546	0.579402	0.169145
	379	0.939132	0.56938	0.488044	0.337375	0.579289	0.606453	0.483175	0.754917	0.237778	0.534716	0.647786	0.959938	0.590475	0.579367	0.654754	0.43371	0.475884	0.778295	0.582468	0.454955	0.503225	0.435964	0.473761	0.756785	0.577401	0.170309
	380	0.932792	0.579913	0.486274	0.337578	0.587076	0.603639	0.478587	0.754005	0.219289	0.534049	0.647116	0.960824	0.579127	0.58072	0.647492	0.430062	0.474025	0.780004	0.581536	0.441676	0.502419	0.447131	0.470651	0.753722	0.575404	0.171648
	381	0.928614	0.588889	0.485773	0.337889	0.593445	0.601969	0.475865	0.753313	0.205186	0.53091	0.647026	0.962411	0.568932	0.581086	0.639163	0.427136	0.47444	0.78117	0.580169	0.436371	0.501238	0.45268	0.469422	0.751322	0.573934	0.17278
	382	0.922651	0.595821	0.484143	0.337882	0.598688	0.599275	0.468397	0.752514	0.206081	0.530364	0.646168	0.962625	0.560474	0.58178	0.633748	0.424472	0.472496	0.782586	0.579629	0.433535	0.500772	0.453838	0.467443	0.749983	0.572724	0.172635
	383	0.91897	0.601964	0.483758	0.33802	0.602956	0.597688	0.462293	0.751913	0.212177	0.527341	0.645926	0.963653	0.552774	0.58165	0.627043	0.422329	0.472842	0.78337	0.578581	0.439211	0.499866	0.448727	0.466211	0.74974	0.572042	0.172126
	384	0.913656	0.606364	0.48223	0.337877	0.606473	0.595062	0.450628	0.751185	0.216706	0.526863	0.644957	0.963433	0.546369	0.581878	0.62292	0.42039	0.47085	0.78431	0.578291	0.448723	0.499616	0.439525	0.464367	0.751092	0.57099	0.171876
	385	0.910824	0.610475	0.481929	0.337905	0.609337	0.593514	0.439598	0.750642	0.220727	0.523911	0.644627	0.9641	0.540391	0.5814	0.617313	0.418827	0.471155	0.784463	0.577432	0.465046	0.498874	0.429345	0.463136	0.754183	0.570381	0.171854
	386	0.906599	0.613094	0.480478	0.337678	0.611713	0.590921	0.421891	0.749956	0.224025	0.523463	0.643598	0.963609	0.535407	0.5813	0.614059	0.417417	0.469141	0.784612	0.577273	0.478253	0.498736	0.421547	0.46136	0.759636	0.569407	0.172195
	387	0.905169	0.615773	0.48024	0.337639	0.613667	0.589382	0.407113	0.749447	0.22681	0.520551	0.643222	0.964053	0.530601	0.580581	0.609181	0.416278	0.469426	0.783728	0.576486	0.495723	0.498057	0.414244	0.460118	0.76777	0.568969	0.172846
	388	0.902708	0.617151	0.478849	0.337363	0.615315	0.586799	0.392055	0.748785	0.229149	0.520111	0.642166	0.963404	0.526575	0.580252	0.60649	0.415255	0.467404	0.782587	0.576346	0.510996	0.497935	0.408714	0.458376	0.779325	0.568505	0.173693
	389	0.903515	0.618835	0.47866	0.337286	0.616705	0.585252	0.382129	0.748295	0.231074	0.517222	0.64177	0.963716	0.522548	0.579371	0.602083	0.414423	0.46768	0.780041	0.575515	0.531985	0.497217	0.403393	0.457111	0.795033	0.568786	0.174888
	390	0.903823	0.61936	0.477315	0.336982	0.617913	0.582666	0.371315	0.747643	0.232719	0.516778	0.640708	0.962983	0.51915	0.578883	0.59974	0.413679	0.465662	0.776857	0.575268	0.547338	0.497004	0.399498	0.455383	0.813858	0.568855	0.176371
	391	0.908097	0.620367	0.477165	0.336886	0.61898	0.581103	0.365637	0.747161	0.234038	0.513902	0.640309	0.963224	0.51562	0.577896	0.595624	0.413066	0.465936	0.771724	0.574253	0.556196	0.496127	0.395574	0.454092	0.831152	0.568922	0.177983
	392	0.912622	0.620316	0.475858	0.33657	0.619947	0.57851	0.359706	0.746511	0.235189	0.513449	0.639252	0.962456	0.512616	0.577301	0.593483	0.412523	0.463925	0.765399	0.573744	0.552436	0.495688	0.392836	0.452367	0.846078	0.568283	0.179453
	393	0.922158	0.620871	0.475738	0.336468	0.620854	0.576928	0.361082	0.74603	0.236085	0.510585	0.638859	0.962665	0.509385	0.576246	0.589541	0.412065	0.464202	0.756331	0.572363	0.541	0.494495	0.38989	0.451048	0.858644	0.567647	0.180882
	394	0.932925	0.62044	0.47446	0.33615	0.621712	0.57433	0.363332	0.745378	0.236892	0.510126	0.637814	0.96189	0.506608	0.575579	0.587513	0.411664	0.462202	0.745284	0.571381	0.513885	0.493646	0.387956	0.44932	0.869556	0.566252	0.182353
	395	0.950466	0.620703	0.474361	0.336048	0.622566	0.572736	0.373952	0.744896	0.237494	0.50728	0.637431	0.962091	0.503539	0.574483	0.58368	0.411313	0.462483	0.730347	0.56938	0.483501	0.491917	0.385686	0.447977	0.877205	0.565064	0.184047
	396	0.967547	0.62003	0.473098	0.335733	0.623397	0.570144	0.386363	0.744238	0.238065	0.506825	0.6364	0.961329	0.500875	0.573769	0.581721	0.411012	0.460494	0.71235	0.567626	0.455451	0.490402	0.384304	0.446248	0.878316	0.563572	0.185245
	397	0.984145	0.620112	0.473005	0.335636	0.624262	0.568552	0.40952	0.743753	0.238469	0.504012	0.636028	0.961536	0.497874	0.572651	0.577976	0.410734	0.460779	0.688767	0.564646	0.433611	0.487827	0.382494	0.444888	0.87047	0.562156	0.185432
	398	0.997888	0.619292	0.47174	0.335328	0.62511	0.565988	0.430049	0.743088	0.238882	0.503581	0.635013	0.960795	0.495249	0.571906	0.57609	0.410502	0.458803	0.660802	0.561696	0.413693	0.485279	0.381483	0.443163	0.853544	0.559957	0.184956
	399	1.01225	0.619269	0.471629	0.335239	0.62601	0.564423	0.444875	0.7426	0.239155	0.500825	0.634653	0.961015	0.492256	0.570779	0.572461	0.410273	0.459092	0.62424	0.557222	0.399518	0.481413	0.37998	0.441797	0.825381	0.556931	0.184187
	400	1.02437	0.618366	0.47033	0.334939	0.626883	0.561922	0.447544	0.74193	0.239466	0.500449	0.633652	0.9603	0.489627	0.570015	0.570701	0.410088	0.457126	0.588955	0.552475	0.387006	0.477312	0.379212	0.44009	0.789226	0.552999	0.183472
	401	1.03676	0.61829	0.470164	0.33486	0.627809	0.560427	0.443772	0.741439	0.239657	0.497786	0.633301	0.960537	0.486614	0.568885	0.567274	0.40989	0.457418	0.567811	0.545774	0.380839	0.471523	0.377909	0.438738	0.756052	0.54973	0.1836
	402	1.0444	0.617347	0.468781	0.334569	0.628676	0.558043	0.425567	0.740765	0.239906	0.497513	0.632313	0.959848	0.483966	0.568109	0.565755	0.409736	0.455462	0.564381	0.538385	0.37695	0.465139	0.377295	0.437068	0.731548	0.54673	0.184166
	403	1.05121	0.617251	0.468499	0.334499	0.629578	0.556684	0.405779	0.740273	0.240048	0.495002	0.631971	0.960103	0.480933	0.566982	0.562686	0.409558	0.455756	0.57845	0.528408	0.379898	0.45652	0.376117	0.435758	0.714207	0.54484	0.185166
	404	1.05305	0.616296	0.466953	0.334218	0.630363	0.554499	0.389165	0.739596	0.240264	0.4949	0.630994	0.95944	0.478283	0.5662	0.561609	0.409425	0.453809	0.61476	0.517231	0.386261	0.446863	0.375597	0.434158	0.705248	0.544132	0.186123
	405	1.05367	0.616199	0.466458	0.334158	0.631138	0.553373	0.381484	0.739106	0.240381	0.492622	0.630659	0.959712	0.475263	0.565078	0.559154	0.409259	0.454103	0.661831	0.502348	0.398024	0.434005	0.374495	0.432931	0.703625	0.544545	0.187609
	406	1.04799	0.615249	0.464629	0.333886	0.631706	0.55151	0.377706	0.738429	0.240585	0.492794	0.62969	0.959074	0.472666	0.564291	0.558832	0.409141	0.452164	0.699651	0.4884	0.406167	0.421955	0.374028	0.43145	0.708739	0.544614	0.188736
	407	1.03852	0.615163	0.463775	0.333836	0.632182	0.550761	0.38411	0.737943	0.240694	0.490866	0.62936	0.959362	0.469738	0.563177	0.557384	0.408984	0.452458	0.724816	0.480066	0.415197	0.414754	0.372969	0.43037	0.719381	0.545245	0.188989
	408	1.02031	0.614224	0.46148	0.333572	0.632313	0.5494	0.391834	0.737271	0.240899	0.491482	0.628399	0.958747	0.467298	0.562388	0.558289	0.408876	0.450526	0.737686	0.480461	0.420511	0.415095	0.372529	0.42908	0.737526	0.545841	0.187872
	409	0.996607	0.61415	0.46005	0.333531	0.632217	0.549237	0.400179	0.736793	0.241013	0.490215	0.628072	0.959052	0.464599	0.561281	0.55843	0.408727	0.450817	0.736911	0.488508	0.427128	0.422048	0.371492	0.428237	0.763437	0.54678	0.185866
	410	0.960849	0.613222	0.457021	0.333273	0.631571	0.548638	0.403612	0.736128	0.241228	0.49171	0.627117	0.958458	0.462496	0.56049	0.561256	0.408629	0.44889	0.727969	0.507337	0.430436	0.438315	0.371063	0.427244	0.796905	0.547661	0.182845
	411	0.923349	0.613157	0.454695	0.333239	0.63049	0.549359	0.407203	0.735662	0.241353	0.491498	0.626793	0.958777	0.460249	0.559391	0.563838	0.408486	0.449179	0.721492	0.530943	0.435342	0.458709	0.370035	0.426769	0.826472	0.54902	0.180125
	412	0.89037	0.612232	0.450539	0.332985	0.628561	0.549898	0.405612	0.735008	0.241584	0.494284	0.625842	0.958203	0.458763	0.558599	0.569583	0.408399	0.447256	0.719645	0.549801	0.437237	0.475002	0.369607	0.426224	0.84681	0.549669	0.178281
	413	0.863844	0.612164	0.446857	0.332954	0.625882	0.551921	0.405062	0.734559	0.241724	0.494922	0.625519	0.958537	0.457315	0.557507	0.575834	0.408267	0.447541	0.722599	0.559892	0.440944	0.48372	0.368582	0.426312	0.858184	0.550027	0.177038
	414	0.841212	0.611224	0.441012	0.332699	0.621923	0.554139	0.402234	0.733921	0.241972	0.495894	0.624572	0.957981	0.456874	0.556714	0.585909	0.408192	0.445621	0.73105	0.562473	0.441856	0.48595	0.368152	0.426419	0.860591	0.549524	0.176052
	415	0.82455	0.61113	0.435319	0.332664	0.616755	0.558027	0.402617	0.733493	0.242127	0.491815	0.624249	0.958329	0.456744	0.555628	0.5976	0.408074	0.445899	0.742823	0.555414	0.444733	0.479852	0.367127	0.427382	0.854472	0.548618	0.175221
	416	0.811963	0.610148	0.426982	0.3324	0.609688	0.562733	0.400952	0.732875	0.242388	0.487035	0.623305	0.957787	0.457985	0.554834	0.613911	0.408016	0.443981	0.752702	0.542598	0.444974	0.468779	0.366693	0.427799	0.848091	0.547026	0.174989
	417	0.806868	0.609992	0.418351	0.33235	0.600748	0.567184	0.402724	0.732472	0.242549	0.476605	0.622981	0.958146	0.459937	0.553754	0.633835	0.407915	0.444253	0.75942	0.529946	0.447287	0.457848	0.365667	0.426705	0.845641	0.545966	0.175695
	418	0.807379	0.608924	0.406784	0.332063	0.58903	0.56727	0.401385	0.731877	0.242813	0.466023	0.622039	0.957615	0.463796	0.552958	0.654524	0.407879	0.442334	0.76287	0.52056	0.447078	0.449739	0.365229	0.422977	0.847073	0.544592	0.177209
	419	0.816247	0.608652	0.398098	0.331982	0.574498	0.564667	0.399867	0.731501	0.242967	0.454994	0.621715	0.957981	0.468932	0.551885	0.66511	0.407802	0.442597	0.762868	0.513047	0.449015	0.443248	0.364204	0.417122	0.852252	0.543386	0.179184
	420	0.833108	0.607431	0.39235	0.33165	0.555951	0.557699	0.392128	0.730931	0.243213	0.449826	0.620775	0.957453	0.476715	0.551086	0.668797	0.407792	0.440677	0.758625	0.508636	0.448515	0.439438	0.363765	0.407965	0.861284	0.541909	0.181601
	421	0.853624	0.606962	0.391857	0.331511	0.533225	0.546669	0.383248	0.730582	0.243331	0.445977	0.62045	0.957818	0.485275	0.550018	0.661683	0.407745	0.44093	0.748616	0.505246	0.450208	0.436509	0.362742	0.397893	0.86857	0.540029	0.183614
	422	0.863505	0.605493	0.394475	0.331101	0.506167	0.534246	0.366901	0.730033	0.243525	0.448265	0.61951	0.957281	0.494485	0.549218	0.645268	0.407766	0.439007	0.731724	0.501427	0.449528	0.433209	0.362303	0.390612	0.871301	0.536515	0.184142
	423	0.864819	0.604677	0.402996	0.330863	0.482942	0.526915	0.351357	0.729706	0.243563	0.452012	0.619184	0.957631	0.504211	0.548153	0.622026	0.407753	0.439248	0.707002	0.49499	0.451071	0.427648	0.361284	0.387959	0.868909	0.532788	0.183167
	424	0.853852	0.602649	0.410075	0.330327	0.468316	0.522217	0.338052	0.729171	0.243648	0.460011	0.618246	0.957063	0.515445	0.547351	0.604764	0.407808	0.43732	0.672669	0.486931	0.450288	0.420685	0.360847	0.389579	0.861513	0.528701	0.180601
	425	0.832083	0.601051	0.413836	0.32993	0.462146	0.522146	0.333995	0.728852	0.243537	0.467291	0.617918	0.957374	0.528023	0.546291	0.589232	0.407831	0.437548	0.631829	0.475626	0.451744	0.410918	0.359831	0.396677	0.848217	0.524747	0.176566
	426	0.802542	0.598079	0.412593	0.329194	0.464939	0.526	0.334197	0.728311	0.243426	0.478785	0.616981	0.956741	0.541305	0.545486	0.579641	0.407919	0.435614	0.59568	0.463252	0.45091	0.400228	0.359395	0.407424	0.835147	0.521408	0.172367
	427	0.780779	0.595339	0.408268	0.328549	0.476907	0.530727	0.344875	0.727975	0.243058	0.49062	0.616651	0.956974	0.552665	0.54443	0.571786	0.407976	0.435827	0.567726	0.452502	0.452324	0.39094	0.358381	0.418258	0.825451	0.519958	0.16919
	428	0.764356	0.591306	0.398231	0.327508	0.490739	0.52855	0.358377	0.727393	0.24262	0.506393	0.615715	0.956226	0.563885	0.543623	0.56914	0.408089	0.433886	0.547656	0.446273	0.451475	0.385559	0.357942	0.427612	0.819107	0.519236	0.166991
	429	0.757733	0.588471	0.389373	0.326487	0.50134	0.521832	0.373082	0.726995	0.241835	0.516705	0.615383	0.956321	0.573642	0.542569	0.566663	0.408168	0.434085	0.535534	0.443342	0.452876	0.383027	0.356924	0.436264	0.815328	0.519332	0.165898
	430	0.757489	0.585306	0.38386	0.324991	0.51	0.508132	0.382102	0.726312	0.240877	0.52292	0.614448	0.955376	0.583765	0.54176	0.568509	0.408289	0.432137	0.530405	0.445413	0.452036	0.384815	0.356474	0.444021	0.814808	0.51976	0.165572
	431	0.767001	0.583549	0.383321	0.323408	0.516644	0.487587	0.390822	0.725777	0.239441	0.520978	0.614114	0.95524	0.590758	0.54071	0.570746	0.408363	0.432323	0.527392	0.45066	0.453443	0.389349	0.355441	0.450939	0.811946	0.520415	0.165645
	432	0.779921	0.581404	0.386003	0.32125	0.521757	0.465713	0.394156	0.7249	0.237682	0.51436	0.61318	0.95398	0.593387	0.539898	0.57792	0.408455	0.430371	0.525208	0.457329	0.452626	0.395111	0.354964	0.455148	0.803859	0.520358	0.16577
	433	0.801266	0.580944	0.394857	0.318814	0.52731	0.455199	0.397924	0.724109	0.235256	0.499419	0.612845	0.953477	0.590389	0.53885	0.584446	0.408477	0.430547	0.523875	0.462865	0.454051	0.399893	0.353896	0.45641	0.789252	0.520599	0.166012
	434	0.827476	0.581192	0.402385	0.316115	0.534974	0.452929	0.399046	0.722893	0.232297	0.48507	0.611911	0.951726	0.582522	0.538036	0.59106	0.408475	0.428596	0.524106	0.469055	0.453265	0.405241	0.353366	0.454193	0.768592	0.520605	0.166451
	435	0.865544	0.584446	0.405065	0.314465	0.545159	0.462867	0.403289	0.721667	0.228333	0.4703	0.611574	0.950653	0.566995	0.536991	0.593775	0.408362	0.428771	0.526703	0.474821	0.454713	0.410223	0.352228	0.448456	0.73956	0.52104	0.167742
	436	0.90432	0.589044	0.401711	0.31345	0.558251	0.484035	0.405684	0.71989	0.223235	0.458104	0.610642	0.948156	0.549802	0.536174	0.596128	0.408161	0.426832	0.536238	0.48141	0.453958	0.415915	0.351604	0.439753	0.712804	0.521888	0.170077
	437	0.932494	0.5973	0.393778	0.313643	0.575032	0.513981	0.411498	0.717961	0.216422	0.444602	0.610304	0.946226	0.536372	0.535132	0.594346	0.40778	0.427019	0.554672	0.486153	0.455426	0.420013	0.350344	0.432431	0.69574	0.523695	0.172843
	438	0.942191	0.606211	0.37808	0.314662	0.591599	0.540653	0.414957	0.7153	0.207935	0.433593	0.609372	0.94261	0.525797	0.534312	0.592587	0.407212	0.425112	0.583855	0.489758	0.454697	0.423128	0.349561	0.4278	0.688185	0.524965	0.175111
	439	0.936964	0.61319	0.362978	0.316592	0.604689	0.569299	0.418529	0.712275	0.196994	0.423684	0.609032	0.939418	0.518008	0.533273	0.588628	0.406357	0.425336	0.625132	0.491043	0.456176	0.424237	0.348101	0.426064	0.689845	0.526494	0.177053
	440	0.910447	0.614138	0.354355	0.31793	0.615128	0.595848	0.41601	0.708257	0.185254	0.420398	0.608101	0.93414	0.513098	0.532451	0.585942	0.405168	0.42349	0.676518	0.491322	0.455456	0.424479	0.347064	0.427079	0.703029	0.527713	0.177931
	441	0.873742	0.610991	0.35248	0.319232	0.622773	0.626469	0.412265	0.703568	0.177421	0.419939	0.60776	0.929156	0.509972	0.531413	0.580994	0.403526	0.423788	0.71938	0.489968	0.456926	0.423309	0.345285	0.430533	0.717151	0.528668	0.177888
	442	0.841211	0.601097	0.356865	0.319824	0.627649	0.651391	0.401668	0.697519	0.176136	0.426666	0.60683	0.921295	0.507684	0.530589	0.576955	0.401333	0.42205	0.744364	0.492026	0.456186	0.425087	0.343852	0.433142	0.723582	0.528542	0.176437
	443	0.820762	0.586734	0.370182	0.320463	0.630907	0.665912	0.390311	0.690356	0.181257	0.436767	0.606488	0.916101	0.506154	0.529554	0.570366	0.398441	0.422481	0.751942	0.498486	0.457608	0.430668	0.341585	0.433883	0.723103	0.528355	0.173796
	444	0.808904	0.568197	0.385936	0.319991	0.633546	0.66549	0.377723	0.68132	0.19407	0.449866	0.605559	0.915419	0.505395	0.528727	0.564566	0.394658	0.420925	0.740878	0.511021	0.456801	0.441498	0.339554	0.432389	0.715892	0.52743	0.169786
	445	0.809664	0.548597	0.398151	0.31826	0.635394	0.652972	0.370942	0.670533	0.212562	0.458667	0.605215	0.922099	0.505458	0.527694	0.55598	0.38965	0.421576	0.712797	0.529082	0.458115	0.457102	0.336552	0.428785	0.699909	0.526073	0.165517
	446	0.817605	0.524794	0.407971	0.314201	0.636201	0.621736	0.364654	0.657192	0.228962	0.46818	0.604287	0.934025	0.505071	0.526865	0.547689	0.383066	0.420307	0.683845	0.553414	0.457162	0.478123	0.333635	0.422892	0.685304	0.524049	0.162948
	447	0.829377	0.498271	0.415294	0.308446	0.6361	0.585133	0.364125	0.641074	0.238855	0.474167	0.603942	0.955741	0.501896	0.525834	0.535939	0.374624	0.421309	0.663104	0.574184	0.458274	0.496068	0.329547	0.416955	0.681085	0.522056	0.164008
	448	0.840218	0.468761	0.420173	0.299594	0.6334	0.557152	0.364187	0.623377	0.243182	0.481107	0.603015	0.977296	0.496097	0.525003	0.524424	0.363893	0.420483	0.649088	0.586863	0.457057	0.507022	0.325349	0.411471	0.687089	0.519388	0.167436
	449	0.853677	0.451333	0.422969	0.290723	0.626857	0.541423	0.369131	0.610042	0.24092	0.485255	0.602669	0.989316	0.486947	0.523973	0.511141	0.351	0.422024	0.642097	0.590956	0.457823	0.510558	0.319644	0.406603	0.703563	0.51711	0.171529
	450	0.8674	0.45166	0.423804	0.286277	0.615638	0.536003	0.373663	0.602709	0.233517	0.491212	0.601743	0.988919	0.473985	0.52314	0.499379	0.338372	0.421865	0.64096	0.586673	0.456163	0.506858	0.314196	0.40184	0.734455	0.515435	0.175285
	451	0.882958	0.472367	0.422616	0.28858	0.599611	0.544511	0.383279	0.602039	0.225653	0.494897	0.601395	0.977307	0.45938	0.522113	0.485758	0.327853	0.424212	0.636531	0.573157	0.456369	0.495181	0.308937	0.39737	0.76687	0.514539	0.177454
	452	0.892607	0.513835	0.419311	0.297194	0.576703	0.559207	0.393373	0.608296	0.220851	0.500552	0.600471	0.949989	0.448019	0.521278	0.472958	0.318745	0.425038	0.62301	0.55783	0.454005	0.481938	0.304793	0.391668	0.787147	0.513284	0.176476
	453	0.89727	0.575993	0.413187	0.314197	0.552267	0.571954	0.408408	0.621177	0.218063	0.504129	0.600122	0.916965	0.438935	0.520252	0.459427	0.311415	0.428574	0.59978	0.544355	0.453337	0.470297	0.300845	0.384529	0.797865	0.512639	0.174375
	454	0.893891	0.631829	0.407431	0.334925	0.532107	0.579598	0.418569	0.63597	0.218221	0.50877	0.599199	0.890494	0.433248	0.519415	0.452444	0.305413	0.430825	0.565897	0.532301	0.449884	0.459883	0.297974	0.375185	0.798056	0.511314	0.172456
	455	0.884574	0.666486	0.406801	0.349873	0.514335	0.583943	0.425942	0.651844	0.220332	0.509405	0.598848	0.873025	0.43009	0.518392	0.450478	0.301019	0.436113	0.521302	0.520827	0.44789	0.44997	0.295759	0.363884	0.785731	0.508619	0.170347
	456	0.866948	0.680958	0.411052	0.355264	0.499604	0.582535	0.42586	0.669067	0.223103	0.510214	0.597926	0.863302	0.430127	0.517553	0.457105	0.297724	0.439944	0.482955	0.510269	0.4428	0.440848	0.295964	0.350411	0.770644	0.505091	0.16822
	457	0.84691	0.674455	0.420845	0.351532	0.486982	0.580098	0.422675	0.689014	0.22462	0.506796	0.597575	0.863834	0.431589	0.516531	0.470397	0.296185	0.445349	0.463091	0.499109	0.438836	0.431206	0.297887	0.34045	0.765187	0.502548	0.167049
	458	0.822458	0.647081	0.437485	0.33679	0.477692	0.580167	0.412189	0.709928	0.22582	0.503052	0.596654	0.867768	0.435957	0.51569	0.491609	0.296014	0.448242	0.460598	0.487733	0.431328	0.421378	0.302721	0.33725	0.767537	0.500548	0.165887
	459	0.795358	0.617549	0.454744	0.314671	0.472516	0.585721	0.405056	0.726451	0.225856	0.495931	0.596301	0.866759	0.442268	0.51467	0.510851	0.297919	0.452558	0.477329	0.474649	0.424473	0.410074	0.310152	0.341182	0.778958	0.499667	0.164922
	460	0.761631	0.598358	0.462367	0.294122	0.471766	0.595161	0.400388	0.734789	0.225544	0.490961	0.595381	0.857535	0.45263	0.513827	0.529161	0.299811	0.454546	0.513718	0.460713	0.413905	0.398034	0.319518	0.352704	0.80157	0.499923	0.164098
	461	0.72643	0.587507	0.461036	0.27883	0.475754	0.611396	0.402395	0.735883	0.224344	0.483149	0.595028	0.841327	0.463464	0.512808	0.544127	0.301202	0.457044	0.552477	0.444338	0.407061	0.383887	0.326669	0.372316	0.824675	0.500548	0.163371
	462	0.698987	0.585834	0.448955	0.267856	0.485413	0.629329	0.40695	0.728077	0.22324	0.476934	0.594109	0.814394	0.471547	0.511964	0.559276	0.30174	0.453973	0.578418	0.431922	0.4018	0.37316	0.332692	0.393331	0.833022	0.500122	0.161324
	463	0.688586	0.592938	0.424911	0.261892	0.498972	0.643757	0.418304	0.713061	0.221274	0.467233	0.593754	0.787091	0.475558	0.510947	0.571663	0.302274	0.448325	0.595483	0.427091	0.402285	0.368986	0.336319	0.41103	0.828259	0.499583	0.158864
	464	0.692407	0.601174	0.395037	0.260161	0.513227	0.651382	0.426937	0.695309	0.219291	0.460865	0.592837	0.775006	0.476375	0.510101	0.584181	0.302163	0.435865	0.601471	0.430621	0.404539	0.372036	0.338901	0.426777	0.807928	0.498941	0.156685
	465	0.715325	0.604305	0.37221	0.262178	0.530113	0.653627	0.433601	0.678765	0.21648	0.455826	0.59248	0.783659	0.472609	0.509086	0.593682	0.305054	0.419265	0.597847	0.442274	0.412922	0.382104	0.339022	0.440361	0.769597	0.499266	0.155062
	466	0.752288	0.603321	0.354487	0.267291	0.548861	0.648084	0.434379	0.661225	0.215546	0.456171	0.591564	0.812936	0.467388	0.508238	0.603521	0.31245	0.397689	0.590064	0.464217	0.41906	0.401062	0.337839	0.452182	0.723699	0.500982	0.155373
	467	0.790632	0.597229	0.344064	0.276478	0.572335	0.637066	0.433078	0.643635	0.2169	0.457718	0.591207	0.868659	0.464051	0.507224	0.610695	0.325857	0.382977	0.585843	0.487327	0.423809	0.421028	0.333791	0.460109	0.688597	0.505013	0.159464
	468	0.818385	0.58601	0.339355	0.289987	0.594199	0.621099	0.425325	0.625224	0.221579	0.465617	0.590292	0.937467	0.464036	0.506374	0.617975	0.344637	0.37364	0.582473	0.50383	0.423568	0.435285	0.328073	0.462283	0.660734	0.50906	0.16534
	469	0.840729	0.571549	0.340116	0.306839	0.607813	0.60165	0.418047	0.613143	0.228867	0.471593	0.589934	0.993115	0.466835	0.505362	0.620632	0.371409	0.373606	0.58223	0.515334	0.422126	0.445224	0.318697	0.458687	0.643114	0.512777	0.170234
	470	0.853981	0.55623	0.340692	0.319836	0.61281	0.576192	0.409252	0.609975	0.239877	0.47506	0.589019	1.02916	0.473712	0.504511	0.62086	0.394044	0.379939	0.583464	0.521194	0.415304	0.450287	0.308873	0.448519	0.63359	0.514433	0.173385
	471	0.862452	0.538397	0.343036	0.326224	0.609162	0.544701	0.402246	0.617092	0.24859	0.472761	0.58866	1.04615	0.482495	0.503501	0.615237	0.402742	0.393625	0.588189	0.521419	0.410203	0.450481	0.301247	0.431325	0.632358	0.513845	0.175104
	472	0.866811	0.518529	0.34527	0.325742	0.594732	0.508137	0.392907	0.634325	0.251788	0.467984	0.587747	1.04191	0.490555	0.502648	0.606209	0.397895	0.402433	0.595087	0.517559	0.405595	0.447146	0.297874	0.410803	0.633675	0.51014	0.175492
	473	0.872954	0.495007	0.349643	0.318067	0.575823	0.476592	0.384855	0.66209	0.248873	0.456081	0.587387	1.02124	0.496806	0.501639	0.59123	0.378901	0.407592	0.606375	0.511783	0.405019	0.442157	0.297646	0.39165	0.640476	0.504995	0.175964
	474	0.877358	0.475919	0.354473	0.304389	0.561231	0.450744	0.374759	0.686445	0.240174	0.443509	0.586475	0.995191	0.501815	0.500784	0.577522	0.342528	0.40521	0.620718	0.502867	0.404834	0.434453	0.302317	0.371295	0.650763	0.498574	0.177971
	475	0.883496	0.468258	0.361743	0.293146	0.550612	0.431962	0.367107	0.699459	0.224277	0.430213	0.586113	0.966204	0.505161	0.499777	0.564061	0.30323	0.398565	0.641045	0.491119	0.409159	0.424303	0.309043	0.350969	0.668237	0.492802	0.180951
	476	0.88798	0.471629	0.370139	0.288264	0.54435	0.418513	0.357504	0.701359	0.209198	0.418634	0.585203	0.932821	0.506565	0.498921	0.553157	0.276394	0.385923	0.659371	0.475034	0.411893	0.410407	0.31519	0.328266	0.687494	0.487259	0.183074
	477	0.891801	0.487113	0.381684	0.289755	0.54259	0.411865	0.349752	0.691768	0.200617	0.405484	0.58484	0.893299	0.5038	0.497915	0.541626	0.258287	0.378553	0.669647	0.458564	0.414843	0.396177	0.318874	0.310129	0.704531	0.482646	0.182753
	478	0.890273	0.516565	0.395644	0.298078	0.543278	0.408742	0.339614	0.670504	0.198189	0.39349	0.58393	0.851331	0.496582	0.497057	0.532349	0.251043	0.37547	0.672109	0.445651	0.414533	0.385021	0.321233	0.301046	0.718029	0.479157	0.179669
	479	0.886274	0.54962	0.411662	0.312328	0.542862	0.410968	0.330719	0.649713	0.201903	0.380502	0.583567	0.819562	0.48394	0.496053	0.523242	0.2546	0.380715	0.666601	0.43527	0.414719	0.376053	0.321042	0.30162	0.729331	0.47762	0.175644
	480	0.876334	0.574623	0.423779	0.32464	0.541214	0.417152	0.31895	0.637383	0.212968	0.371822	0.582658	0.801914	0.465222	0.495194	0.517871	0.264256	0.391251	0.651185	0.427833	0.411351	0.369628	0.320134	0.311661	0.737595	0.476942	0.171206
	481	0.863488	0.595351	0.433013	0.330729	0.538194	0.430247	0.307687	0.632665	0.224138	0.363504	0.582294	0.798769	0.442593	0.494191	0.513052	0.271828	0.409163	0.632531	0.423321	0.410505	0.365729	0.319267	0.333892	0.743959	0.477505	0.167715
	482	0.850867	0.609842	0.437616	0.330854	0.533262	0.447506	0.293096	0.63602	0.229085	0.359656	0.581386	0.811403	0.424207	0.493331	0.511959	0.280663	0.422862	0.618235	0.420566	0.410654	0.363349	0.320071	0.358557	0.747474	0.478855	0.166729
	483	0.846188	0.619783	0.439075	0.32444	0.529015	0.466918	0.278137	0.647722	0.228557	0.35641	0.58102	0.834793	0.411591	0.492329	0.511422	0.28894	0.432937	0.605886	0.417688	0.415485	0.360863	0.321509	0.376431	0.749034	0.480674	0.168933
	484	0.845763	0.625022	0.436339	0.311817	0.529602	0.484937	0.263942	0.659618	0.222015	0.358574	0.580114	0.850395	0.40532	0.491468	0.513815	0.298934	0.435785	0.596815	0.415274	0.421519	0.358777	0.324875	0.389648	0.747641	0.482	0.171471
	485	0.853297	0.628281	0.432834	0.298154	0.536027	0.504687	0.25917	0.665437	0.208494	0.363006	0.579747	0.851586	0.405232	0.490468	0.515461	0.308813	0.434839	0.589528	0.413268	0.433353	0.357044	0.328419	0.397514	0.743822	0.48327	0.173222
	486	0.865732	0.627812	0.426905	0.286745	0.548443	0.524714	0.259678	0.665974	0.19321	0.374639	0.578842	0.837716	0.410324	0.489605	0.519896	0.319269	0.426969	0.586455	0.411532	0.44383	0.355544	0.33126	0.4	0.737447	0.484273	0.173714
	487	0.88011	0.624593	0.420063	0.276703	0.568795	0.546053	0.270045	0.660645	0.1816	0.389689	0.578474	0.807353	0.414537	0.488607	0.523959	0.329896	0.420038	0.588328	0.413028	0.452644	0.356836	0.331579	0.400013	0.730871	0.485602	0.172463
	488	0.88782	0.61707	0.409932	0.26822	0.590946	0.559555	0.288159	0.648995	0.172277	0.414544	0.577569	0.76569	0.416817	0.487743	0.53074	0.341716	0.412056	0.596404	0.42169	0.457165	0.36432	0.330395	0.401562	0.723198	0.486858	0.168981
	489	0.893154	0.606207	0.399507	0.261099	0.604039	0.56376	0.310553	0.635451	0.165829	0.439	0.577201	0.736668	0.416567	0.486746	0.532967	0.354881	0.406433	0.61008	0.438028	0.460369	0.378436	0.32633	0.403675	0.715106	0.48842	0.165812
	490	0.892001	0.591752	0.390465	0.256665	0.606286	0.556369	0.324395	0.623869	0.162071	0.458134	0.576297	0.730621	0.414396	0.485881	0.53084	0.367666	0.399213	0.632278	0.462933	0.458734	0.399952	0.32078	0.407003	0.705313	0.489746	0.163659
	491	0.887658	0.572872	0.38543	0.255767	0.596983	0.538411	0.336371	0.613248	0.160244	0.468524	0.575928	0.748478	0.41044	0.484886	0.521111	0.376092	0.394102	0.655307	0.499235	0.456248	0.431315	0.31397	0.411571	0.695514	0.491238	0.162535
	492	0.879038	0.549329	0.382695	0.258646	0.574208	0.510001	0.341072	0.603701	0.159182	0.473528	0.575025	0.792785	0.40849	0.48402	0.506303	0.381409	0.387127	0.670536	0.538519	0.450596	0.465255	0.307375	0.41576	0.687142	0.491739	0.16355
	493	0.87219	0.518215	0.384159	0.265622	0.543549	0.488254	0.343309	0.595037	0.159292	0.468563	0.574654	0.85829	0.409	0.483026	0.483048	0.382434	0.38211	0.67902	0.568087	0.444366	0.4908	0.299603	0.416804	0.681148	0.491274	0.167896
	494	0.862414	0.489731	0.387299	0.276838	0.517524	0.480013	0.340357	0.587322	0.160724	0.462166	0.573753	0.9127	0.413004	0.482159	0.462599	0.379541	0.374942	0.679847	0.590405	0.434188	0.510082	0.291464	0.415191	0.677133	0.490058	0.172468
	495	0.853464	0.477174	0.391105	0.287791	0.497639	0.486712	0.340119	0.581156	0.163547	0.458835	0.573381	0.939806	0.42019	0.481168	0.448885	0.373353	0.369428	0.672274	0.603492	0.422358	0.521388	0.282428	0.410237	0.675448	0.488807	0.174563
	496	0.840839	0.478924	0.393252	0.294702	0.484278	0.508183	0.336829	0.575983	0.168695	0.462375	0.572481	0.940604	0.430353	0.4803	0.443638	0.366978	0.361669	0.659551	0.608273	0.40752	0.525519	0.276275	0.401515	0.677343	0.487337	0.173508
	497	0.83145	0.497115	0.395305	0.298458	0.477148	0.544497	0.335915	0.572585	0.176608	0.470006	0.572108	0.912447	0.437732	0.47931	0.445076	0.358834	0.35688	0.647456	0.605949	0.395728	0.523512	0.273184	0.390761	0.686406	0.486853	0.169788
	498	0.824867	0.534675	0.395769	0.298443	0.475272	0.57808	0.33197	0.570159	0.188336	0.486195	0.571209	0.859646	0.440951	0.478442	0.456155	0.349803	0.351961	0.634259	0.60229	0.38259	0.52035	0.274305	0.381234	0.704038	0.487125	0.16492
	499	0.824059	0.578424	0.395802	0.294956	0.474656	0.60072	0.330803	0.57133	0.203587	0.503209	0.570835	0.81021	0.439258	0.477454	0.468658	0.338103	0.350802	0.620825	0.594842	0.371902	0.513915	0.27897	0.371731	0.731178	0.488176	0.162444
	500	0.825898	0.606411	0.393168	0.290688	0.475159	0.612312	0.328194	0.576926	0.224835	0.516205	0.569936	0.779776	0.433078	0.476585	0.47947	0.326271	0.349657	0.605194	0.58511	0.359175	0.505507	0.287338	0.362826	0.770165	0.489162	0.163013
	501	0.834396	0.622999	0.388804	0.288827	0.47644	0.613254	0.329092	0.588599	0.245504	0.521517	0.569562	0.766274	0.422787	0.475599	0.487972	0.316094	0.352491	0.590787	0.570128	0.350085	0.492564	0.293245	0.353477	0.81411	0.490192	0.16601
	502	0.841594	0.623814	0.381063	0.288444	0.479279	0.602703	0.328669	0.605467	0.258205	0.521557	0.568664	0.77161	0.415645	0.474729	0.495855	0.307827	0.354358	0.580978	0.553349	0.343403	0.478067	0.295044	0.344879	0.84408	0.48997	0.169674
	503	0.844974	0.610465	0.370782	0.290298	0.483125	0.589539	0.33213	0.631277	0.263602	0.512544	0.568289	0.793675	0.414295	0.473745	0.501684	0.301101	0.358503	0.576199	0.536368	0.342865	0.463396	0.29182	0.337532	0.853965	0.489257	0.17265
	504	0.842683	0.586076	0.3577	0.294008	0.487956	0.577294	0.333492	0.655571	0.261071	0.499767	0.567392	0.816879	0.41958	0.472875	0.506882	0.296016	0.361388	0.576461	0.519921	0.345161	0.449187	0.284099	0.331681	0.843006	0.486923	0.174079
	505	0.836401	0.564539	0.347658	0.297327	0.493453	0.566014	0.335939	0.66843	0.249233	0.485546	0.567015	0.830856	0.431493	0.471893	0.509252	0.293072	0.367078	0.582675	0.502412	0.354912	0.43406	0.271592	0.327039	0.808331	0.483176	0.172829
	506	0.823038	0.540228	0.341355	0.296761	0.500281	0.554169	0.334899	0.671006	0.233101	0.472676	0.56612	0.837575	0.449877	0.471023	0.510731	0.293627	0.371822	0.592495	0.483989	0.365634	0.418144	0.260634	0.323899	0.756724	0.477909	0.169494
	507	0.806549	0.518063	0.339989	0.293295	0.50857	0.542584	0.334938	0.662652	0.220195	0.458305	0.565742	0.835731	0.466132	0.470043	0.509479	0.297912	0.378588	0.601934	0.464728	0.376366	0.401503	0.253343	0.322082	0.711119	0.472493	0.16531
	508	0.787483	0.491157	0.342778	0.285699	0.51791	0.528444	0.331191	0.640769	0.209144	0.444173	0.564847	0.826274	0.476468	0.469171	0.507122	0.306259	0.382641	0.611617	0.448142	0.384476	0.387173	0.250365	0.321925	0.679305	0.466439	0.160761
	509	0.765976	0.472373	0.350067	0.274196	0.525406	0.512305	0.329378	0.614503	0.200762	0.429292	0.564469	0.814271	0.480735	0.468193	0.504476	0.319826	0.388375	0.621018	0.432732	0.393034	0.37386	0.251152	0.323426	0.660473	0.461262	0.156198
	510	0.74053	0.469734	0.356235	0.260828	0.530507	0.491625	0.326576	0.595639	0.194265	0.41984	0.563575	0.803927	0.479122	0.467321	0.506367	0.334598	0.391722	0.631565	0.419645	0.399381	0.362553	0.256408	0.326986	0.655299	0.457677	0.152798
	511	0.7102	0.489342	0.360245	0.24992	0.533016	0.467618	0.327245	0.581411	0.189494	0.413826	0.563196	0.793956	0.471434	0.466344	0.510586	0.34334	0.39694	0.639752	0.40716	0.406189	0.351767	0.262068	0.332904	0.661166	0.45538	0.150086
	512	0.680693	0.528453	0.361283	0.239247	0.533083	0.437722	0.327075	0.573487	0.184899	0.414152	0.562302	0.78488	0.463596	0.46547	0.519611	0.345497	0.398703	0.641433	0.397143	0.409728	0.343113	0.267186	0.340552	0.668837	0.453673	0.148861
	513	0.662545	0.596844	0.360232	0.23047	0.530762	0.411642	0.330763	0.571209	0.180829	0.418578	0.561922	0.776251	0.458369	0.464494	0.532341	0.340429	0.400187	0.634968	0.389307	0.413142	0.336343	0.271298	0.348071	0.674939	0.453997	0.150153
	514	0.652855	0.672134	0.356449	0.221603	0.527591	0.394225	0.33305	0.573056	0.176893	0.428467	0.56103	0.769824	0.455846	0.463618	0.546718	0.327117	0.397202	0.620642	0.385224	0.413234	0.332815	0.27542	0.356048	0.679783	0.455035	0.154129
	515	0.654492	0.725413	0.353191	0.216278	0.523723	0.386197	0.336955	0.574584	0.173134	0.437105	0.560649	0.766612	0.455624	0.462642	0.55548	0.309702	0.39378	0.595524	0.383739	0.413005	0.331533	0.278786	0.364207	0.683536	0.455662	0.158026
	516	0.667555	0.751397	0.350792	0.215314	0.519239	0.386731	0.33821	0.577552	0.170671	0.4468	0.559757	0.766807	0.458104	0.461763	0.562166	0.296867	0.385404	0.568179	0.386742	0.409826	0.334127	0.283086	0.37359	0.684522	0.456467	0.160463
	517	0.686077	0.750756	0.350072	0.220328	0.513676	0.397976	0.341127	0.580787	0.171761	0.454669	0.559375	0.770736	0.45961	0.460786	0.563679	0.289048	0.37961	0.552614	0.391461	0.407969	0.338204	0.287711	0.382017	0.677158	0.4578	0.160194
	518	0.696506	0.717562	0.350327	0.230236	0.507627	0.411099	0.341396	0.585852	0.176661	0.464268	0.558485	0.778667	0.458558	0.459904	0.562283	0.286994	0.375442	0.551473	0.395983	0.404074	0.34211	0.294044	0.386682	0.658087	0.458097	0.156359
	519	0.70316	0.666536	0.352578	0.248352	0.502342	0.420623	0.343758	0.590776	0.185812	0.470798	0.558102	0.7873	0.45435	0.458925	0.557153	0.290881	0.376544	0.565343	0.398809	0.401406	0.344552	0.301078	0.386846	0.62644	0.458019	0.150214
	520	0.702616	0.621163	0.356364	0.267215	0.498809	0.426992	0.344622	0.594927	0.20032	0.473204	0.557212	0.793372	0.447346	0.458036	0.5536	0.29831	0.379256	0.597262	0.401232	0.396379	0.346646	0.310069	0.38247	0.580037	0.457811	0.144254
	521	0.697176	0.584201	0.362823	0.280435	0.496683	0.430877	0.348406	0.597887	0.216624	0.466658	0.556828	0.798062	0.436836	0.457053	0.547934	0.302726	0.388051	0.638086	0.402233	0.392801	0.34751	0.31609	0.37254	0.522591	0.456713	0.140247
	522	0.689494	0.554859	0.371609	0.288903	0.496382	0.431462	0.350911	0.600206	0.228189	0.453867	0.555939	0.800751	0.428726	0.456158	0.543157	0.303588	0.395789	0.66884	0.403766	0.388245	0.348834	0.317469	0.359406	0.475281	0.45466	0.138674
	523	0.690789	0.533107	0.383838	0.292654	0.497918	0.431405	0.356718	0.601493	0.234963	0.430163	0.555554	0.802196	0.426689	0.455169	0.53579	0.300254	0.403166	0.686507	0.40639	0.38607	0.351102	0.313042	0.347421	0.450227	0.453026	0.138853
	524	0.698057	0.516616	0.398593	0.290701	0.502544	0.43138	0.360447	0.602203	0.236282	0.402275	0.554666	0.803482	0.430956	0.454263	0.529433	0.292483	0.407031	0.690281	0.411853	0.382945	0.355821	0.303563	0.336841	0.446397	0.45163	0.140224
	525	0.715685	0.50249	0.410914	0.286669	0.510648	0.432308	0.364265	0.60196	0.231945	0.377796	0.55428	0.807054	0.441715	0.453266	0.522167	0.283175	0.411004	0.679116	0.419458	0.382219	0.362392	0.287382	0.327767	0.46673	0.45135	0.142808
	526	0.742585	0.489529	0.415928	0.284472	0.523005	0.433354	0.363683	0.601097	0.223733	0.363422	0.553393	0.812128	0.459954	0.452348	0.516337	0.28021	0.411122	0.65742	0.430987	0.380045	0.372353	0.272633	0.319676	0.5081	0.452813	0.146394
	527	0.776076	0.478012	0.414727	0.283708	0.540013	0.435879	0.362639	0.599293	0.216458	0.355944	0.553006	0.819952	0.479357	0.45134	0.50925	0.285164	0.412672	0.637487	0.444445	0.378653	0.383979	0.26435	0.313758	0.549915	0.456087	0.151052
	528	0.802802	0.467156	0.405782	0.284579	0.560807	0.438193	0.356626	0.596671	0.209831	0.359221	0.55212	0.8301	0.494685	0.450407	0.503047	0.299007	0.413327	0.620689	0.457913	0.374488	0.395615	0.262594	0.31176	0.578988	0.459434	0.155074
	529	0.827491	0.457828	0.389973	0.287363	0.57687	0.440945	0.350422	0.593745	0.20446	0.368854	0.551733	0.841455	0.507245	0.449386	0.496446	0.323091	0.416803	0.607647	0.469861	0.370718	0.405938	0.26715	0.314591	0.598655	0.463278	0.158194
	530	0.845934	0.450108	0.373482	0.291165	0.583394	0.443228	0.341616	0.592084	0.199476	0.382746	0.550847	0.850493	0.516454	0.448436	0.493895	0.352439	0.419155	0.597133	0.48155	0.363737	0.416036	0.279352	0.322368	0.607314	0.466769	0.159746
	531	0.862907	0.444877	0.362546	0.295016	0.580448	0.44638	0.334152	0.591361	0.195868	0.396217	0.550459	0.859333	0.5227	0.447399	0.492716	0.37261	0.42493	0.590695	0.4925	0.357854	0.425496	0.292352	0.336363	0.607344	0.470105	0.160839
	532	0.873476	0.441639	0.355198	0.298976	0.566983	0.44941	0.323907	0.592145	0.193733	0.413111	0.549574	0.866292	0.524591	0.446429	0.495765	0.379962	0.427203	0.588965	0.502323	0.352229	0.433984	0.300906	0.353682	0.606015	0.472354	0.161521
	533	0.880365	0.441246	0.352777	0.303174	0.543728	0.452963	0.314194	0.594181	0.193895	0.431187	0.549184	0.873357	0.521283	0.445376	0.500981	0.373586	0.426554	0.593626	0.506374	0.350686	0.437483	0.305677	0.367772	0.610021	0.473736	0.162445
	534	0.879141	0.444066	0.354167	0.307658	0.520231	0.454631	0.302682	0.59811	0.195853	0.452114	0.548301	0.877763	0.511953	0.444387	0.508805	0.352205	0.419089	0.604202	0.503994	0.350152	0.435427	0.306501	0.376945	0.618119	0.473604	0.163524
	535	0.873321	0.452837	0.355608	0.311744	0.502967	0.456298	0.296786	0.603785	0.200594	0.466449	0.547911	0.880427	0.496294	0.443319	0.512961	0.319678	0.408283	0.622727	0.493872	0.354192	0.426682	0.302802	0.381253	0.632191	0.472624	0.165266
	536	0.857704	0.46815	0.352148	0.313662	0.490314	0.456167	0.29343	0.612018	0.206197	0.474036	0.547028	0.879195	0.472584	0.442313	0.516641	0.290334	0.388445	0.645528	0.47567	0.358851	0.410956	0.297018	0.380297	0.651462	0.470006	0.167207
	537	0.839464	0.491506	0.34498	0.313781	0.48306	0.456141	0.296799	0.62268	0.210024	0.472021	0.546637	0.876167	0.447715	0.441235	0.516547	0.26793	0.369	0.664621	0.451174	0.365077	0.389793	0.291172	0.375024	0.67144	0.466833	0.169481
	538	0.821598	0.524262	0.332732	0.311264	0.480224	0.453851	0.303626	0.637101	0.210759	0.462399	0.545755	0.867802	0.429163	0.440221	0.515657	0.25258	0.353219	0.676201	0.430942	0.369256	0.372313	0.284734	0.368194	0.687257	0.463796	0.171701
	539	0.807487	0.562306	0.315665	0.306388	0.478859	0.450652	0.316229	0.652662	0.20879	0.444391	0.545363	0.86176	0.414591	0.439146	0.511332	0.243853	0.343259	0.681081	0.417874	0.374703	0.361023	0.277548	0.360308	0.700851	0.461505	0.174494
	540	0.793995	0.590791	0.300097	0.298526	0.475869	0.444357	0.326126	0.665738	0.203157	0.431382	0.544482	0.861845	0.405223	0.43814	0.507792	0.242031	0.336188	0.677838	0.412536	0.378467	0.356412	0.269325	0.351073	0.711222	0.459275	0.177355
	541	0.783442	0.605901	0.293686	0.288845	0.472147	0.436985	0.336401	0.676299	0.196059	0.426186	0.54409	0.869753	0.40021	0.437089	0.50147	0.244969	0.335748	0.668603	0.414744	0.383802	0.35832	0.260995	0.339944	0.719418	0.458129	0.17959
	542	0.774715	0.606643	0.294734	0.275815	0.466788	0.425449	0.343166	0.684219	0.191584	0.431257	0.54321	0.883387	0.398311	0.43612	0.495727	0.253198	0.335856	0.658254	0.423516	0.387757	0.365897	0.254401	0.327384	0.725247	0.45761	0.181134
	543	0.774158	0.592435	0.305136	0.260145	0.46039	0.415746	0.350716	0.689613	0.191526	0.444972	0.542817	0.907979	0.395836	0.435132	0.486424	0.266723	0.33602	0.649457	0.430948	0.393602	0.372318	0.248567	0.315095	0.729732	0.458145	0.183208
	544	0.779868	0.564988	0.325133	0.239266	0.453217	0.410957	0.354666	0.692193	0.195651	0.468472	0.541938	0.92849	0.394571	0.434249	0.479657	0.28735	0.333378	0.641003	0.434909	0.398364	0.375741	0.24433	0.303581	0.732173	0.458923	0.184668
	545	0.795243	0.535172	0.347281	0.218594	0.446688	0.412792	0.358389	0.691893	0.205042	0.488238	0.541545	0.931494	0.393045	0.433385	0.476427	0.312528	0.330999	0.633344	0.434774	0.405456	0.375624	0.24073	0.292538	0.732779	0.45975	0.184796
	546	0.819068	0.50507	0.361581	0.204396	0.439836	0.420008	0.357395	0.688144	0.217198	0.500265	0.540667	0.916061	0.39282	0.432665	0.480825	0.334622	0.325201	0.624543	0.431031	0.410707	0.37239	0.239677	0.281678	0.730968	0.459451	0.1838
	547	0.849738	0.474532	0.371369	0.198137	0.433438	0.435844	0.355668	0.680812	0.226009	0.502799	0.540274	0.882146	0.392076	0.432023	0.489814	0.349279	0.321878	0.611476	0.423887	0.413945	0.366218	0.241666	0.271967	0.725416	0.457934	0.181402
	548	0.874241	0.441392	0.374422	0.199334	0.426695	0.454357	0.348595	0.668672	0.228806	0.497278	0.539397	0.822501	0.391549	0.431584	0.508403	0.357673	0.321395	0.591384	0.419145	0.410624	0.362121	0.247758	0.266658	0.714703	0.454112	0.175919
	549	0.894163	0.408409	0.371907	0.210238	0.422327	0.471171	0.341515	0.654263	0.225818	0.481909	0.539004	0.758227	0.390095	0.431309	0.527494	0.358575	0.327292	0.564003	0.418493	0.403562	0.361558	0.257445	0.26735	0.697907	0.449335	0.16949
	550	0.906058	0.381852	0.366664	0.224831	0.421411	0.485614	0.33423	0.641913	0.215906	0.46586	0.538129	0.715242	0.389088	0.43133	0.539814	0.353914	0.336782	0.527117	0.422809	0.388792	0.365287	0.272885	0.27438	0.674598	0.444771	0.164125
	551	0.913067	0.366559	0.365451	0.234277	0.424803	0.499061	0.332316	0.631591	0.201398	0.45151	0.537735	0.690583	0.387011	0.431638	0.540669	0.348484	0.354626	0.484261	0.431862	0.371048	0.373109	0.289334	0.288791	0.642993	0.441341	0.159504
	552	0.911726	0.361174	0.365651	0.236818	0.432284	0.51046	0.331598	0.623372	0.188982	0.439757	0.536861	0.686641	0.387076	0.432382	0.532561	0.345658	0.373164	0.449957	0.445812	0.354031	0.385161	0.302186	0.309229	0.613687	0.439843	0.156144
	553	0.905922	0.368235	0.369462	0.232751	0.445316	0.521361	0.336564	0.616837	0.181558	0.428699	0.536468	0.70548	0.390453	0.433591	0.510482	0.344369	0.388578	0.432861	0.458847	0.343781	0.396422	0.312199	0.32926	0.59657	0.441086	0.154552
	554	0.891485	0.385074	0.37585	0.220333	0.459469	0.52994	0.341872	0.612128	0.178695	0.420247	0.535595	0.736005	0.398637	0.435437	0.483911	0.345462	0.398137	0.4319	0.469046	0.33686	0.405233	0.31919	0.345923	0.589943	0.443599	0.153948
	555	0.870961	0.405631	0.383209	0.205113	0.471575	0.53818	0.347178	0.608978	0.18108	0.414821	0.535202	0.759206	0.410832	0.438003	0.463343	0.347598	0.40441	0.449847	0.476138	0.336784	0.411361	0.323126	0.360115	0.594964	0.447402	0.153022
	556	0.838927	0.424731	0.385732	0.196577	0.482362	0.543902	0.346315	0.607625	0.187337	0.416273	0.534331	0.7784	0.429848	0.441497	0.453904	0.348044	0.404316	0.483881	0.480695	0.33985	0.415298	0.324325	0.37177	0.612906	0.452035	0.151451
	557	0.801755	0.445464	0.385825	0.197273	0.492189	0.549642	0.343349	0.607896	0.19308	0.422766	0.533938	0.790922	0.44948	0.446068	0.453147	0.344154	0.402022	0.520573	0.481963	0.346183	0.416393	0.323163	0.380844	0.633278	0.456724	0.149578
	558	0.764986	0.466724	0.381306	0.207278	0.501057	0.550292	0.333543	0.610245	0.196057	0.436971	0.533069	0.799129	0.463417	0.451982	0.465192	0.336297	0.397141	0.550698	0.480763	0.351316	0.415356	0.319271	0.385415	0.643831	0.460056	0.147891
	559	0.733889	0.489372	0.372998	0.228957	0.51026	0.544112	0.321762	0.613665	0.19666	0.456801	0.532677	0.802161	0.471621	0.459484	0.481717	0.323263	0.392267	0.577678	0.476238	0.35885	0.411447	0.312423	0.384518	0.647575	0.462516	0.14655
	560	0.704424	0.504069	0.363066	0.255823	0.520265	0.527307	0.307752	0.616639	0.194426	0.475859	0.531809	0.803654	0.474041	0.468486	0.492434	0.306243	0.384502	0.600123	0.468706	0.365938	0.40494	0.301755	0.377669	0.642474	0.462184	0.145951
	561	0.679035	0.508189	0.358456	0.274626	0.531916	0.501856	0.29746	0.618911	0.190137	0.484685	0.531417	0.801742	0.469715	0.476703	0.491525	0.291858	0.37608	0.619317	0.456914	0.375638	0.394752	0.289358	0.364233	0.628287	0.458867	0.145799
	562	0.65539	0.500035	0.356374	0.282021	0.544821	0.461524	0.286206	0.620513	0.186361	0.486816	0.530551	0.798031	0.460764	0.482379	0.481075	0.28542	0.364914	0.629014	0.441628	0.383548	0.381546	0.278776	0.344831	0.612522	0.452294	0.145887
	563	0.639593	0.480139	0.359414	0.277893	0.560545	0.420406	0.278103	0.62143	0.184666	0.478505	0.530159	0.790481	0.449822	0.485965	0.456765	0.285844	0.355453	0.627186	0.425871	0.391996	0.367933	0.26916	0.326119	0.606805	0.444594	0.146186
	564	0.62986	0.449198	0.366058	0.260449	0.574229	0.395651	0.269263	0.621636	0.184811	0.46226	0.529295	0.781982	0.436257	0.486974	0.426439	0.294574	0.344523	0.612038	0.413334	0.398315	0.357101	0.260997	0.312004	0.607835	0.436462	0.146612
	565	0.629478	0.42676	0.376254	0.234781	0.581674	0.392125	0.266018	0.621079	0.187182	0.441414	0.528903	0.77403	0.419792	0.485567	0.40152	0.31035	0.335129	0.583407	0.402221	0.405546	0.3475	0.253465	0.301596	0.618619	0.430184	0.147166
	566	0.636501	0.422815	0.384786	0.213459	0.582991	0.40845	0.265505	0.619662	0.191258	0.42478	0.52804	0.767582	0.399064	0.48107	0.388327	0.325688	0.323505	0.540755	0.393739	0.410693	0.340172	0.247165	0.295306	0.639095	0.426267	0.147977
	567	0.651034	0.438381	0.394621	0.199914	0.577886	0.451176	0.272197	0.61731	0.194665	0.407281	0.527647	0.761971	0.377384	0.47353	0.38456	0.333802	0.314867	0.500595	0.386586	0.415548	0.333992	0.241669	0.292809	0.663887	0.425555	0.149654
	568	0.659346	0.474528	0.403358	0.194105	0.564613	0.502346	0.282574	0.613789	0.195824	0.392735	0.526785	0.757628	0.360544	0.461925	0.393909	0.336463	0.309934	0.473515	0.382129	0.416412	0.330141	0.23746	0.293528	0.680721	0.426846	0.151185
	569	0.65978	0.531028	0.413846	0.196715	0.547558	0.533989	0.30006	0.609503	0.194969	0.376867	0.526391	0.755355	0.347864	0.446266	0.410019	0.331918	0.3129	0.458	0.379393	0.416126	0.327778	0.234021	0.296834	0.694822	0.42925	0.152604
	570	0.649579	0.582729	0.422446	0.205974	0.531826	0.539827	0.313073	0.60533	0.191762	0.366211	0.525528	0.757925	0.340273	0.425684	0.423647	0.321281	0.320995	0.455189	0.379717	0.411473	0.328057	0.231873	0.303436	0.701867	0.430654	0.153368
	571	0.630526	0.613375	0.429213	0.216275	0.51545	0.519791	0.320887	0.601319	0.186695	0.359881	0.525132	0.765593	0.33722	0.407095	0.428733	0.308354	0.338808	0.46503	0.382197	0.405416	0.3302	0.23059	0.313496	0.70583	0.430713	0.152893
	572	0.603219	0.624899	0.432236	0.226097	0.498735	0.468133	0.320061	0.5974	0.182973	0.361351	0.524268	0.77922	0.338828	0.395641	0.427732	0.298289	0.359393	0.481762	0.38827	0.397549	0.335447	0.230723	0.32727	0.70131	0.4292	0.150728
	573	0.585274	0.615519	0.433003	0.23582	0.480273	0.400073	0.31381	0.593449	0.182929	0.367632	0.523869	0.800034	0.342748	0.390698	0.417557	0.288766	0.377208	0.500309	0.395805	0.392651	0.341957	0.231989	0.340509	0.690216	0.426754	0.149278
	574	0.581619	0.585731	0.42946	0.245879	0.461602	0.345274	0.298959	0.589391	0.18637	0.383321	0.523002	0.823657	0.350431	0.392821	0.403006	0.281359	0.387445	0.523285	0.405033	0.387208	0.349929	0.234963	0.350092	0.667498	0.424472	0.148479
	575	0.595239	0.553934	0.423119	0.255797	0.444527	0.30978	0.286892	0.585113	0.193863	0.399402	0.522597	0.840174	0.361086	0.402385	0.389808	0.274424	0.393089	0.55032	0.415661	0.384315	0.359112	0.239661	0.356795	0.636713	0.423909	0.147985
	576	0.62582	0.535287	0.412478	0.263855	0.428028	0.293624	0.279048	0.580512	0.204959	0.413003	0.521725	0.848751	0.377079	0.414332	0.383366	0.270329	0.390624	0.583202	0.428946	0.380755	0.370589	0.245399	0.360145	0.589487	0.425056	0.147675
	577	0.673509	0.526322	0.398181	0.269316	0.412528	0.298707	0.278482	0.575494	0.214473	0.422737	0.521313	0.848333	0.394139	0.424096	0.381385	0.268505	0.385118	0.611529	0.444458	0.379437	0.383991	0.249523	0.360471	0.54563	0.42782	0.1485
	578	0.719029	0.52958	0.378387	0.272278	0.396519	0.319832	0.282229	0.569867	0.218287	0.431108	0.520434	0.838529	0.407236	0.43303	0.38687	0.27044	0.378831	0.626957	0.459402	0.377152	0.396901	0.252381	0.358538	0.523766	0.431149	0.149634
	579	0.755889	0.543717	0.352546	0.272528	0.384141	0.344334	0.293601	0.564024	0.217047	0.435457	0.520012	0.821727	0.414826	0.440807	0.39687	0.274984	0.37583	0.630555	0.46893	0.376951	0.405133	0.253405	0.355609	0.525611	0.434356	0.15063
	580	0.783857	0.564319	0.324162	0.270299	0.379751	0.370009	0.303043	0.558943	0.209826	0.440603	0.519122	0.805932	0.417597	0.447947	0.410319	0.283858	0.373215	0.621061	0.475143	0.375751	0.410501	0.253086	0.350792	0.551104	0.43751	0.152498
	581	0.804808	0.584602	0.303029	0.266638	0.384015	0.397693	0.309543	0.554828	0.197023	0.446237	0.518687	0.79125	0.414242	0.455316	0.423722	0.291138	0.373923	0.597677	0.476044	0.376532	0.411279	0.251353	0.344451	0.607408	0.440893	0.155761
	582	0.816642	0.608276	0.28772	0.261886	0.397308	0.429122	0.310384	0.551739	0.183775	0.45498	0.517783	0.778379	0.407401	0.463953	0.440235	0.293593	0.374486	0.570382	0.473062	0.375251	0.408703	0.249862	0.335783	0.674788	0.444396	0.160846
	583	0.8199	0.633078	0.280329	0.255737	0.422255	0.461028	0.308478	0.549715	0.174959	0.46436	0.517331	0.765806	0.400209	0.474196	0.458215	0.290741	0.376036	0.55024	0.465446	0.373964	0.402123	0.248153	0.327981	0.726537	0.447784	0.165787
	584	0.811205	0.662152	0.279613	0.247843	0.452007	0.48434	0.300545	0.548915	0.169138	0.478154	0.51641	0.755259	0.393796	0.486063	0.478827	0.282998	0.375225	0.533554	0.45628	0.369699	0.394204	0.246874	0.322997	0.764593	0.450445	0.170378
	585	0.791591	0.682688	0.284978	0.238556	0.47647	0.496292	0.293944	0.549456	0.167385	0.489581	0.515938	0.747599	0.387376	0.500629	0.49282	0.26882	0.374801	0.5226	0.442447	0.365132	0.382254	0.245362	0.320823	0.786886	0.451018	0.173225
	586	0.757421	0.686651	0.289766	0.229938	0.497052	0.496585	0.288869	0.551616	0.168932	0.496198	0.514996	0.74436	0.381483	0.512138	0.498835	0.254688	0.371808	0.515347	0.426059	0.357157	0.368095	0.244423	0.321317	0.793907	0.448652	0.173169
	587	0.711991	0.672375	0.295974	0.223059	0.512827	0.484113	0.287934	0.555577	0.172493	0.496167	0.5145	0.744657	0.374829	0.51492	0.494618	0.245906	0.369001	0.512782	0.403138	0.350196	0.348292	0.243765	0.325027	0.787883	0.443418	0.169879
	588	0.669665	0.639896	0.301599	0.217589	0.525031	0.461841	0.288415	0.561862	0.175483	0.49115	0.513534	0.75005	0.366985	0.509297	0.481416	0.241819	0.363659	0.512099	0.38298	0.343001	0.330876	0.244145	0.328896	0.776014	0.436554	0.165638
	589	0.644226	0.583923	0.30933	0.213678	0.532241	0.440618	0.293501	0.569726	0.179285	0.477589	0.513013	0.757333	0.356684	0.494509	0.4587	0.242859	0.358468	0.515757	0.371173	0.337791	0.320676	0.245023	0.33061	0.755489	0.429259	0.160246
	590	0.631185	0.526854	0.316565	0.211203	0.534151	0.423545	0.298117	0.577069	0.182946	0.461454	0.512023	0.76127	0.344447	0.468269	0.439845	0.249746	0.350374	0.521887	0.368481	0.332061	0.31835	0.247184	0.330293	0.727432	0.422281	0.154835
	591	0.6349	0.489743	0.324326	0.210389	0.52965	0.410498	0.30326	0.58341	0.187611	0.445756	0.511477	0.758928	0.328663	0.439859	0.429121	0.259192	0.341778	0.533408	0.37384	0.328209	0.32298	0.249766	0.327991	0.686996	0.417156	0.149878
	592	0.651552	0.46827	0.33062	0.211226	0.518868	0.400996	0.306622	0.588959	0.191025	0.430785	0.510465	0.750862	0.31283	0.421012	0.427977	0.267172	0.330789	0.544428	0.390927	0.324397	0.337743	0.252637	0.323081	0.643769	0.414042	0.146106
	593	0.672612	0.464471	0.337704	0.21407	0.499805	0.394896	0.310844	0.593873	0.192814	0.414962	0.509899	0.735417	0.30296	0.40825	0.435301	0.275289	0.323847	0.552226	0.409796	0.32379	0.354044	0.255112	0.318826	0.610492	0.412971	0.143148
	594	0.685596	0.479471	0.343842	0.219048	0.476609	0.389635	0.313405	0.598257	0.192262	0.39884	0.508874	0.714598	0.302141	0.403948	0.452201	0.282689	0.319788	0.556142	0.421712	0.32401	0.364339	0.257838	0.3182	0.588748	0.413008	0.140406
	595	0.696086	0.499382	0.351274	0.226254	0.455872	0.385084	0.315325	0.602244	0.190052	0.382356	0.508302	0.69243	0.310052	0.407142	0.468047	0.290869	0.321467	0.557287	0.427759	0.327641	0.369563	0.260395	0.321038	0.578159	0.414337	0.138031
	596	0.699409	0.506795	0.35827	0.233801	0.43723	0.3806	0.31223	0.6059	0.185048	0.369347	0.507282	0.671035	0.328986	0.41642	0.479211	0.296671	0.326616	0.553757	0.427876	0.332871	0.369664	0.262998	0.327554	0.580536	0.415421	0.13558
	597	0.6998	0.506041	0.367131	0.240789	0.421115	0.376812	0.306725	0.609318	0.180305	0.357514	0.50673	0.649143	0.355147	0.425734	0.484701	0.297965	0.337332	0.549249	0.420465	0.339118	0.363262	0.264138	0.338815	0.589151	0.416104	0.133234
	598	0.693647	0.49376	0.37608	0.247526	0.406229	0.373768	0.29585	0.612556	0.177421	0.348795	0.505749	0.626777	0.380036	0.438633	0.485854	0.294282	0.346953	0.545194	0.411108	0.340404	0.355178	0.264003	0.350638	0.592591	0.415126	0.130703
	599	0.68555	0.46977	0.387722	0.254211	0.395508	0.375028	0.281221	0.615472	0.176702	0.341157	0.505259	0.60536	0.4004	0.452677	0.481427	0.285983	0.356473	0.542266	0.405783	0.339952	0.350577	0.261983	0.35815	0.589045	0.413237	0.128287
	600	0.670477	0.441834	0.398268	0.260896	0.392373	0.38139	0.266224	0.617493	0.177694	0.336127	0.504374	0.592912	0.417473	0.471874	0.478577	0.270854	0.363599	0.539241	0.403876	0.334721	0.34893	0.258354	0.362528	0.578165	0.411177	0.126424
	601	0.652325	0.424345	0.40538	0.267304	0.398624	0.394123	0.2606	0.618422	0.181402	0.330958	0.50402	0.592545	0.430846	0.48878	0.479225	0.255638	0.37118	0.537616	0.40566	0.32677	0.350471	0.253353	0.362922	0.558425	0.410456	0.124838
	602	0.626101	0.412074	0.405836	0.273054	0.414129	0.413461	0.260228	0.618122	0.185041	0.327812	0.503321	0.605486	0.441164	0.49876	0.484867	0.247833	0.376593	0.534406	0.412065	0.316595	0.356004	0.250059	0.359325	0.535865	0.410758	0.123095
	603	0.604741	0.409114	0.401226	0.278473	0.441989	0.438245	0.269266	0.616482	0.18682	0.324649	0.503217	0.633236	0.44755	0.500519	0.494209	0.246773	0.382651	0.529264	0.419681	0.311282	0.362584	0.248951	0.35265	0.522858	0.413601	0.12287
	604	0.592182	0.413305	0.388706	0.283403	0.474117	0.456996	0.285833	0.613239	0.186561	0.323741	0.502844	0.673661	0.450349	0.495126	0.508867	0.253066	0.386572	0.520381	0.424274	0.306891	0.366553	0.250597	0.345164	0.521833	0.417678	0.124702
	605	0.591294	0.423077	0.37207	0.288004	0.496153	0.464709	0.307618	0.608185	0.184605	0.322842	0.503161	0.712487	0.448721	0.479252	0.520795	0.268474	0.39125	0.509314	0.426165	0.307213	0.368186	0.254793	0.335453	0.53386	0.42157	0.127053
	606	0.599401	0.42862	0.355135	0.290851	0.50518	0.460918	0.323443	0.600906	0.179926	0.323591	0.503325	0.743857	0.442744	0.460728	0.526759	0.285939	0.393851	0.492806	0.42507	0.309183	0.36724	0.261448	0.32403	0.560993	0.423581	0.130121
	607	0.621352	0.43515	0.341013	0.291115	0.500939	0.444995	0.339583	0.5911	0.175076	0.324282	0.504322	0.768935	0.43227	0.44728	0.525559	0.295422	0.397032	0.478292	0.420502	0.315553	0.363294	0.267483	0.309259	0.597659	0.424478	0.134612
	608	0.64314	0.438248	0.327597	0.288473	0.481289	0.417799	0.350981	0.578046	0.171949	0.326969	0.505335	0.788054	0.420471	0.439146	0.517985	0.29831	0.396737	0.47145	0.41418	0.32183	0.357831	0.272368	0.294243	0.629735	0.423007	0.13914
	609	0.657234	0.442731	0.31621	0.28276	0.452722	0.391364	0.362982	0.562657	0.170598	0.330314	0.507388	0.801387	0.407551	0.435874	0.502106	0.29317	0.394991	0.473826	0.408541	0.332327	0.35296	0.275745	0.282214	0.655623	0.420553	0.142891
	610	0.662937	0.442117	0.305936	0.273484	0.429648	0.372003	0.369455	0.54838	0.170709	0.334986	0.5097	0.809986	0.393496	0.438994	0.485227	0.279353	0.388651	0.48446	0.403267	0.343556	0.348403	0.278079	0.272559	0.674911	0.417512	0.146425
	611	0.661872	0.437496	0.30086	0.263608	0.41497	0.358867	0.373356	0.536614	0.17323	0.337061	0.513355	0.813778	0.377069	0.443747	0.471095	0.261853	0.380151	0.507384	0.398443	0.360506	0.344236	0.27887	0.265675	0.688533	0.415109	0.149319
	612	0.650967	0.424467	0.300433	0.255543	0.408921	0.352216	0.369884	0.526954	0.175442	0.338353	0.517612	0.812801	0.359722	0.445127	0.459484	0.250335	0.36667	0.532835	0.393835	0.375614	0.340255	0.278784	0.261183	0.696606	0.412252	0.15081
	613	0.638478	0.406937	0.306567	0.248521	0.41213	0.352031	0.363287	0.519478	0.175061	0.337108	0.523646	0.806174	0.345446	0.44241	0.449597	0.243126	0.354933	0.550532	0.389714	0.386944	0.336695	0.277287	0.260134	0.702086	0.409513	0.151228
	614	0.628866	0.378244	0.31852	0.242692	0.421762	0.356039	0.347451	0.514088	0.171761	0.334849	0.530765	0.794693	0.337412	0.435946	0.442038	0.242163	0.344853	0.559617	0.386555	0.391935	0.333966	0.274738	0.263067	0.704557	0.406524	0.15077
	615	0.622613	0.352705	0.335899	0.237691	0.42974	0.363178	0.331888	0.510959	0.165849	0.332303	0.540034	0.782072	0.334669	0.423853	0.436649	0.246609	0.338553	0.560876	0.384272	0.393205	0.331992	0.270385	0.270961	0.704647	0.404234	0.149862
	616	0.618638	0.340906	0.349337	0.233448	0.434255	0.374143	0.319181	0.510185	0.155817	0.335749	0.548679	0.771358	0.338612	0.411728	0.435084	0.255767	0.333494	0.551462	0.38304	0.38701	0.330928	0.264898	0.283698	0.701166	0.402858	0.148426
	617	0.618594	0.346857	0.357123	0.229581	0.43512	0.389528	0.31222	0.512077	0.146342	0.344518	0.555993	0.761096	0.347864	0.40653	0.436495	0.264512	0.332171	0.540261	0.382829	0.379364	0.330746	0.259191	0.30352	0.695153	0.403654	0.146468
	618	0.620599	0.368382	0.357864	0.226173	0.432239	0.409133	0.3076	0.516992	0.142564	0.361015	0.561588	0.751916	0.359477	0.409481	0.442004	0.274844	0.330508	0.53766	0.383521	0.372134	0.331344	0.254621	0.324725	0.687035	0.406809	0.144392
	619	0.625705	0.413464	0.352491	0.222981	0.42696	0.425829	0.309392	0.524548	0.144557	0.385332	0.566061	0.742824	0.370346	0.420552	0.451272	0.285166	0.330065	0.545794	0.384368	0.367358	0.332076	0.250364	0.339736	0.677572	0.412284	0.142804
	620	0.633083	0.463015	0.340682	0.220096	0.423971	0.433613	0.311226	0.532141	0.152666	0.413932	0.568747	0.73537	0.382319	0.442347	0.460642	0.297971	0.328385	0.564033	0.385706	0.362745	0.333231	0.246986	0.348923	0.665581	0.418642	0.142347
	621	0.644247	0.495628	0.329805	0.216911	0.424596	0.433644	0.312807	0.538736	0.168559	0.433805	0.570179	0.729215	0.394508	0.467163	0.464029	0.309474	0.328064	0.596777	0.387344	0.360552	0.334647	0.243854	0.351764	0.650974	0.42447	0.14294
	622	0.659354	0.508913	0.320933	0.213092	0.429222	0.424458	0.31084	0.544707	0.187209	0.445089	0.569586	0.724995	0.407652	0.482953	0.463494	0.317564	0.326504	0.630763	0.389737	0.357973	0.336714	0.241746	0.347695	0.634089	0.428137	0.144195
	623	0.674072	0.503785	0.315231	0.208434	0.438291	0.406854	0.308466	0.550222	0.201425	0.445405	0.567325	0.721884	0.415901	0.488325	0.456992	0.320557	0.326952	0.647721	0.392474	0.356684	0.339079	0.240207	0.339809	0.619537	0.428568	0.144922
	624	0.679228	0.474927	0.311261	0.202945	0.450375	0.388854	0.30174	0.555484	0.212023	0.43557	0.562594	0.720562	0.417272	0.482705	0.445171	0.319513	0.327178	0.644598	0.395466	0.354292	0.341664	0.239831	0.333764	0.608154	0.425215	0.144009
	625	0.678036	0.438353	0.31001	0.196205	0.459655	0.378689	0.296041	0.560702	0.218342	0.418083	0.555568	0.718769	0.410592	0.464301	0.430725	0.312371	0.330016	0.620986	0.398604	0.352986	0.344375	0.240127	0.328974	0.600219	0.41928	0.141709
	626	0.667158	0.415667	0.307068	0.189652	0.464068	0.373996	0.290912	0.566044	0.220539	0.405537	0.548199	0.716282	0.396113	0.438702	0.420483	0.302923	0.332839	0.571311	0.402154	0.350449	0.347442	0.241693	0.326113	0.595275	0.412109	0.138086
	627	0.647525	0.409383	0.302492	0.184748	0.463477	0.376876	0.289701	0.571731	0.219772	0.397524	0.543694	0.712255	0.373363	0.416897	0.411199	0.294852	0.338603	0.511855	0.40627	0.348333	0.350998	0.243747	0.324661	0.593013	0.40554	0.134202
	628	0.621999	0.41972	0.294564	0.181199	0.457503	0.385991	0.289182	0.577957	0.218878	0.396609	0.540703	0.707418	0.353176	0.399489	0.405415	0.28938	0.342039	0.469889	0.410027	0.343347	0.354244	0.246691	0.324252	0.589992	0.400819	0.131325
	629	0.601493	0.450764	0.284575	0.17926	0.44654	0.396843	0.293198	0.584605	0.21725	0.400885	0.540175	0.70086	0.341599	0.386981	0.400858	0.285682	0.343566	0.448321	0.411121	0.337471	0.355189	0.250214	0.322826	0.585394	0.39857	0.129778
	630	0.580681	0.490035	0.271677	0.179013	0.433549	0.402392	0.296327	0.590425	0.215284	0.410693	0.541375	0.696405	0.338524	0.378863	0.399032	0.284627	0.340736	0.448133	0.409243	0.328184	0.353567	0.254948	0.320695	0.578651	0.397628	0.129573
	631	0.56398	0.51759	0.263737	0.180264	0.419435	0.405456	0.298634	0.594784	0.21236	0.418045	0.542746	0.695645	0.344149	0.374981	0.396616	0.284591	0.335893	0.472206	0.404071	0.316987	0.349098	0.260399	0.317202	0.569922	0.39745	0.130295
	632	0.546132	0.53125	0.26315	0.182521	0.403676	0.403594	0.296541	0.597766	0.208582	0.424171	0.540612	0.699376	0.358959	0.373467	0.396281	0.284688	0.325969	0.509073	0.395031	0.304006	0.341288	0.265319	0.312531	0.559472	0.396811	0.131515
	633	0.53537	0.53053	0.271642	0.186318	0.385575	0.398715	0.293179	0.599268	0.203294	0.426478	0.536228	0.707192	0.375045	0.37478	0.395637	0.283925	0.316972	0.535102	0.384687	0.296063	0.332352	0.267784	0.306912	0.551535	0.395608	0.132748
	634	0.533187	0.513095	0.288683	0.19168	0.366705	0.392227	0.284559	0.599186	0.196414	0.427376	0.52798	0.720472	0.38741	0.378742	0.397387	0.282882	0.309932	0.54732	0.37914	0.291223	0.327559	0.268545	0.302209	0.547677	0.394233	0.133723
	635	0.54416	0.487552	0.315385	0.199363	0.354031	0.390025	0.276502	0.597325	0.187441	0.424743	0.516351	0.734583	0.396783	0.386348	0.398424	0.280793	0.306536	0.544344	0.379523	0.292238	0.32789	0.26676	0.298034	0.548381	0.393897	0.134168
	636	0.565292	0.470324	0.34017	0.208036	0.351521	0.389002	0.270098	0.593442	0.175845	0.422746	0.502483	0.746845	0.403313	0.396478	0.400131	0.27818	0.304858	0.525048	0.38649	0.297284	0.333909	0.262971	0.294829	0.553809	0.394713	0.134892
	637	0.603846	0.4637	0.357301	0.21595	0.359213	0.392324	0.269062	0.587204	0.163037	0.41912	0.49067	0.757491	0.406814	0.407241	0.400516	0.274224	0.307367	0.495116	0.400839	0.306778	0.346306	0.25764	0.292111	0.564031	0.397413	0.136975
	638	0.645327	0.468462	0.366831	0.223949	0.378709	0.397359	0.270427	0.578175	0.152403	0.416326	0.47826	0.767064	0.410495	0.418267	0.401881	0.26936	0.310026	0.470142	0.419863	0.313706	0.362741	0.252422	0.290069	0.575147	0.401559	0.140285
	639	0.676535	0.485844	0.369166	0.231693	0.407948	0.406912	0.278162	0.566536	0.143811	0.411472	0.467206	0.77507	0.41615	0.430023	0.401997	0.262756	0.312794	0.452026	0.435412	0.320261	0.376175	0.246122	0.287733	0.585589	0.406141	0.143721
	640	0.695643	0.511398	0.363575	0.240201	0.435325	0.417471	0.286386	0.554994	0.137632	0.407831	0.454793	0.781686	0.424293	0.443117	0.403931	0.254622	0.314255	0.441799	0.446054	0.323768	0.385369	0.239453	0.285423	0.595784	0.4102	0.147195
	641	0.704087	0.534136	0.355645	0.247134	0.453888	0.4333	0.292963	0.545189	0.13348	0.404913	0.445734	0.785217	0.434518	0.455816	0.406434	0.245159	0.316167	0.438922	0.451306	0.327042	0.389907	0.231338	0.282669	0.606237	0.413383	0.150255
	642	0.69873	0.552746	0.34789	0.250226	0.46519	0.450782	0.294063	0.536506	0.131682	0.406274	0.441669	0.786772	0.447889	0.463337	0.412028	0.237224	0.31686	0.442862	0.451317	0.327685	0.389917	0.224338	0.279819	0.617105	0.415538	0.152382
	643	0.686055	0.566688	0.34022	0.24922	0.468051	0.475724	0.29254	0.529022	0.131645	0.409345	0.444108	0.784592	0.457381	0.464122	0.418601	0.230651	0.31798	0.44857	0.446582	0.329193	0.385825	0.219442	0.276718	0.62904	0.416721	0.153635
	644	0.671845	0.576711	0.331855	0.244077	0.463768	0.494205	0.28481	0.522405	0.133986	0.417173	0.451899	0.779936	0.457643	0.457891	0.429406	0.226087	0.317625	0.456282	0.44085	0.328953	0.380874	0.217009	0.274422	0.642164	0.416745	0.15455
	645	0.657163	0.580942	0.323369	0.233524	0.456492	0.498571	0.275931	0.516713	0.138475	0.426458	0.468364	0.768707	0.448302	0.443506	0.439052	0.222909	0.317516	0.465484	0.434284	0.329765	0.375201	0.216677	0.272673	0.657252	0.415305	0.154554
	646	0.640576	0.57743	0.315779	0.221246	0.449856	0.486153	0.267505	0.511719	0.146182	0.437103	0.486163	0.750115	0.42883	0.424269	0.445306	0.221712	0.316054	0.477813	0.427195	0.328838	0.369076	0.219191	0.271986	0.674479	0.412274	0.153237
	647	0.622125	0.564115	0.311562	0.212289	0.442328	0.459116	0.263289	0.507514	0.155101	0.445294	0.498902	0.721001	0.396985	0.410207	0.446183	0.221446	0.314504	0.491194	0.418511	0.329265	0.361573	0.222891	0.272006	0.693565	0.40754	0.150197
	648	0.603919	0.540683	0.309469	0.206222	0.434627	0.408979	0.260573	0.503942	0.161973	0.453972	0.507019	0.682633	0.363535	0.404961	0.443386	0.222836	0.313323	0.502648	0.409724	0.329026	0.353982	0.227026	0.273465	0.707272	0.40105	0.145929
	649	0.593656	0.504066	0.310808	0.203434	0.425948	0.357526	0.262408	0.501088	0.165717	0.460478	0.51073	0.628882	0.339173	0.40855	0.434006	0.225412	0.316628	0.510284	0.403027	0.331099	0.348196	0.231724	0.276426	0.710489	0.394157	0.140013
	650	0.590417	0.460885	0.314558	0.20407	0.419494	0.325218	0.265901	0.498581	0.166674	0.466955	0.509049	0.576279	0.321066	0.42223	0.423297	0.230173	0.322889	0.514974	0.400109	0.33286	0.345675	0.237332	0.281725	0.703351	0.388907	0.134078
	651	0.596445	0.427781	0.320057	0.206396	0.416266	0.309668	0.273294	0.496397	0.164204	0.468309	0.50494	0.540075	0.310642	0.442223	0.414552	0.236469	0.333916	0.515833	0.400341	0.337266	0.345875	0.243972	0.289187	0.684279	0.3866	0.128943
	652	0.611365	0.41053	0.324256	0.207168	0.416811	0.311519	0.282116	0.494483	0.160245	0.465799	0.501274	0.517932	0.307341	0.456105	0.409427	0.244529	0.34979	0.514562	0.404744	0.341001	0.349679	0.250363	0.299908	0.653236	0.386841	0.12418
	653	0.632113	0.408777	0.32906	0.206707	0.420723	0.334951	0.295505	0.492992	0.158494	0.456262	0.49803	0.510718	0.3085	0.458831	0.406444	0.25383	0.365696	0.513827	0.411649	0.345049	0.355645	0.254391	0.312161	0.617273	0.389485	0.119765
	654	0.646575	0.424662	0.332865	0.204505	0.428478	0.365058	0.311719	0.491883	0.16046	0.441477	0.495007	0.521166	0.308928	0.45028	0.407558	0.265416	0.371483	0.515514	0.41783	0.346221	0.360986	0.256861	0.322525	0.5831	0.39294	0.116453
	655	0.656097	0.452498	0.337414	0.200594	0.434324	0.38371	0.331272	0.491359	0.166099	0.419997	0.492431	0.539068	0.310979	0.428878	0.409442	0.279348	0.369675	0.519072	0.421029	0.34717	0.363749	0.257069	0.329357	0.547068	0.395321	0.114037
	656	0.657683	0.47533	0.339589	0.195914	0.434638	0.393425	0.34533	0.491411	0.176393	0.403088	0.489902	0.55168	0.312993	0.39823	0.41089	0.294786	0.357275	0.525463	0.421971	0.345043	0.364563	0.255352	0.333155	0.510429	0.395189	0.112129
	657	0.653692	0.486511	0.339335	0.192936	0.429226	0.392731	0.354859	0.492303	0.189138	0.392753	0.487802	0.562437	0.317162	0.373232	0.410163	0.305595	0.334247	0.532288	0.41973	0.343116	0.362627	0.252018	0.333252	0.470762	0.39283	0.110737
	658	0.642126	0.486532	0.335129	0.191424	0.41779	0.380416	0.35703	0.494069	0.198991	0.391084	0.485639	0.570026	0.320012	0.360804	0.408688	0.309884	0.305999	0.533589	0.415614	0.340689	0.359071	0.248812	0.330674	0.441555	0.388569	0.109634
	659	0.628383	0.473864	0.328111	0.191886	0.399668	0.364445	0.354	0.496881	0.204023	0.396078	0.483881	0.575601	0.3206	0.360522	0.404593	0.307034	0.286212	0.525784	0.411992	0.341102	0.355941	0.244585	0.327159	0.431685	0.383918	0.1084
	660	0.608885	0.451748	0.316088	0.194251	0.382423	0.356881	0.344629	0.499645	0.204379	0.408539	0.481983	0.581088	0.317936	0.373873	0.400692	0.296724	0.270844	0.508815	0.410901	0.341722	0.354999	0.240089	0.323818	0.442101	0.37971	0.10716
	661	0.586689	0.431018	0.303781	0.197918	0.372284	0.35618	0.336973	0.501759	0.19933	0.414044	0.480469	0.590537	0.313355	0.398445	0.397712	0.279978	0.263626	0.480713	0.411627	0.345357	0.355626	0.234127	0.320018	0.473531	0.376879	0.107295
	662	0.556243	0.416246	0.293585	0.200717	0.36815	0.364223	0.32978	0.503392	0.1906	0.407372	0.478762	0.603988	0.304473	0.421986	0.397478	0.264635	0.261732	0.444281	0.415021	0.348841	0.358558	0.228392	0.315959	0.529304	0.375155	0.10981
	663	0.52929	0.406744	0.285654	0.20298	0.370865	0.381617	0.32563	0.50462	0.183171	0.385974	0.477423	0.622463	0.298282	0.437915	0.398582	0.253769	0.265638	0.411212	0.419895	0.352841	0.362769	0.223373	0.311577	0.586453	0.374947	0.114793
	664	0.520339	0.403111	0.279248	0.204273	0.38051	0.404376	0.32161	0.505488	0.179048	0.350331	0.47585	0.647863	0.300699	0.447441	0.402914	0.24726	0.267549	0.387899	0.423841	0.353922	0.366178	0.219387	0.308776	0.624398	0.37593	0.121207
	665	0.5382	0.404621	0.275195	0.20503	0.391964	0.424	0.319917	0.50609	0.177975	0.299047	0.474635	0.674135	0.312699	0.44972	0.407623	0.245052	0.27131	0.37304	0.424515	0.354657	0.366761	0.215893	0.307841	0.647717	0.377818	0.128263
	666	0.581201	0.409102	0.272259	0.205048	0.399264	0.442602	0.315682	0.506429	0.180382	0.251484	0.473157	0.691931	0.334246	0.445879	0.411437	0.24717	0.273167	0.367894	0.422571	0.352233	0.365081	0.213412	0.309133	0.653818	0.380191	0.134727
	667	0.658027	0.415487	0.270881	0.205159	0.404326	0.458631	0.310853	0.5066	0.18531	0.217415	0.472029	0.702622	0.36946	0.440291	0.412466	0.25156	0.277151	0.371268	0.416972	0.349308	0.360244	0.211141	0.312495	0.642908	0.384275	0.141715
	668	0.751254	0.424604	0.270428	0.205016	0.405555	0.474376	0.30228	0.50658	0.189792	0.196664	0.470616	0.705011	0.406872	0.435917	0.41194	0.25773	0.278237	0.379512	0.408436	0.344049	0.352869	0.209246	0.317083	0.624255	0.38868	0.150605
	669	0.826477	0.436797	0.271789	0.205037	0.404056	0.485434	0.292335	0.50646	0.192426	0.188794	0.469548	0.69886	0.432526	0.431909	0.408299	0.26586	0.277591	0.390154	0.398266	0.339249	0.344082	0.207242	0.317313	0.610395	0.391704	0.158584
	670	0.870292	0.451082	0.274536	0.20483	0.39695	0.488064	0.279008	0.506199	0.1934	0.195026	0.46818	0.687792	0.448433	0.428637	0.402679	0.276572	0.271471	0.404835	0.388201	0.331999	0.335388	0.205598	0.31063	0.59681	0.392359	0.162918
	671	0.885307	0.460042	0.278374	0.204792	0.383655	0.480579	0.269429	0.505886	0.192419	0.205659	0.467154	0.679357	0.453159	0.425668	0.393584	0.289049	0.26293	0.423834	0.377015	0.324541	0.325723	0.203825	0.29631	0.5862	0.390604	0.164075
	672	0.865734	0.459953	0.280821	0.204547	0.362143	0.462917	0.262776	0.505469	0.18987	0.215792	0.465815	0.672308	0.445943	0.423219	0.38184	0.298805	0.247702	0.44772	0.365118	0.314433	0.315445	0.202381	0.273534	0.575859	0.385006	0.161485
	673	0.82241	0.450577	0.283382	0.20447	0.332881	0.432009	0.261771	0.505032	0.187094	0.226042	0.464817	0.667883	0.432194	0.420984	0.365732	0.302425	0.232059	0.47228	0.351865	0.305908	0.303995	0.200725	0.243423	0.567701	0.376569	0.156761
	674	0.778634	0.431098	0.284861	0.204203	0.292258	0.394915	0.264031	0.504516	0.184849	0.237592	0.463499	0.665209	0.42168	0.419127	0.345414	0.300431	0.218419	0.495599	0.34019	0.29729	0.293908	0.199362	0.216999	0.559631	0.367238	0.153041
	675	0.744741	0.403431	0.286559	0.204104	0.251193	0.363395	0.27165	0.504004	0.182878	0.250013	0.462519	0.663609	0.412276	0.417412	0.322247	0.291724	0.210195	0.518743	0.331191	0.290747	0.286134	0.19781	0.2004	0.553238	0.359176	0.151241
	676	0.71701	0.382773	0.287335	0.203826	0.220245	0.337158	0.277836	0.503428	0.181252	0.262378	0.461213	0.659443	0.405581	0.415974	0.304137	0.277141	0.204755	0.542201	0.325047	0.283714	0.280825	0.196557	0.19298	0.546765	0.352899	0.150434
	677	0.697365	0.378444	0.28843	0.203714	0.196972	0.317127	0.283293	0.502871	0.179824	0.271614	0.460246	0.653291	0.399958	0.414623	0.291245	0.262507	0.205339	0.565968	0.321636	0.278513	0.277878	0.195301	0.195664	0.541618	0.34931	0.150238
	678	0.682381	0.390254	0.288709	0.203431	0.182632	0.301818	0.285656	0.502263	0.178641	0.279951	0.458947	0.644072	0.39628	0.413478	0.285109	0.252828	0.207857	0.585023	0.321471	0.272583	0.277736	0.194828	0.207711	0.536259	0.347913	0.149466
	679	0.671312	0.420288	0.289384	0.203313	0.177275	0.29432	0.287535	0.501684	0.177591	0.285916	0.457988	0.631756	0.392692	0.41238	0.284822	0.246617	0.212256	0.595709	0.324831	0.268298	0.280638	0.194717	0.222172	0.531976	0.348561	0.147991
	680	0.660797	0.46737	0.289319	0.20303	0.178534	0.297057	0.286537	0.501059	0.176716	0.291488	0.456693	0.61922	0.390251	0.411437	0.290566	0.244997	0.215849	0.598334	0.332503	0.263119	0.287267	0.195549	0.234504	0.527386	0.350816	0.146268
	681	0.652723	0.513125	0.289705	0.20291	0.18188	0.312706	0.286822	0.50047	0.175925	0.295147	0.455738	0.614068	0.387758	0.410511	0.296875	0.246968	0.2214	0.59196	0.34502	0.259449	0.298081	0.19703	0.246144	0.52369	0.354421	0.144831
	682	0.644763	0.544566	0.289405	0.20263	0.189988	0.341062	0.286645	0.499841	0.175261	0.298805	0.454445	0.616016	0.386176	0.409704	0.304485	0.250444	0.226852	0.576747	0.363173	0.254773	0.313764	0.199206	0.256853	0.519621	0.358551	0.142879
	683	0.638787	0.564516	0.289597	0.20251	0.201876	0.386749	0.288635	0.49925	0.174645	0.300868	0.453492	0.627208	0.384457	0.408894	0.312243	0.252382	0.234153	0.559392	0.387202	0.251507	0.334524	0.200742	0.267197	0.516312	0.364047	0.141594
	684	0.632563	0.571252	0.28914	0.202233	0.220701	0.439307	0.29034	0.498622	0.174123	0.303218	0.452198	0.647479	0.383483	0.408176	0.32234	0.254079	0.239287	0.545552	0.409343	0.247159	0.353653	0.202225	0.275623	0.512587	0.369779	0.141457
	685	0.62801	0.56642	0.289203	0.202114	0.240893	0.480225	0.294535	0.498035	0.173625	0.304197	0.451244	0.677364	0.382309	0.407443	0.332583	0.254502	0.244719	0.533256	0.42272	0.244153	0.36521	0.203116	0.281438	0.509524	0.374451	0.142448
	686	0.622948	0.56018	0.288644	0.201841	0.257356	0.505759	0.298828	0.497411	0.173195	0.305671	0.449948	0.712377	0.381759	0.406782	0.342279	0.254608	0.248	0.523228	0.428906	0.240013	0.370554	0.204049	0.284692	0.506016	0.37771	0.144485
	687	0.619338	0.561631	0.288624	0.201724	0.271346	0.516024	0.306051	0.49683	0.172772	0.30593	0.448992	0.755602	0.380964	0.406097	0.349074	0.25396	0.251893	0.51435	0.426596	0.237166	0.368558	0.204488	0.285384	0.503098	0.380271	0.147986
	688	0.615036	0.568838	0.288001	0.201456	0.282926	0.509106	0.313967	0.496212	0.1724	0.306828	0.447691	0.805924	0.380707	0.405472	0.354867	0.253775	0.253893	0.507089	0.416221	0.233153	0.359596	0.20504	0.28353	0.499718	0.381727	0.152712
	689	0.612035	0.583625	0.287931	0.201341	0.29266	0.490514	0.325467	0.495638	0.172024	0.306622	0.44673	0.869319	0.380173	0.404816	0.358091	0.253147	0.256718	0.500609	0.403952	0.230401	0.348996	0.205168	0.280851	0.496872	0.383487	0.16003
	690	0.608212	0.605031	0.28727	0.201076	0.300766	0.472328	0.337871	0.495026	0.171689	0.307156	0.445422	0.931925	0.380111	0.404211	0.360694	0.252927	0.25784	0.495306	0.397148	0.226461	0.343117	0.20546	0.278674	0.493557	0.385803	0.168641
	691	0.605589	0.625188	0.287171	0.200963	0.307558	0.456846	0.349616	0.494458	0.17134	0.30666	0.444453	0.971378	0.379751	0.403572	0.361851	0.252297	0.259938	0.490501	0.393452	0.223759	0.339924	0.205378	0.276637	0.490733	0.387459	0.174677
	692	0.602057	0.635586	0.286489	0.200702	0.31325	0.443699	0.354962	0.493853	0.171024	0.306974	0.443137	0.980488	0.379813	0.402977	0.363537	0.252051	0.260467	0.486561	0.39474	0.219859	0.341037	0.205495	0.274916	0.487437	0.387546	0.176077
	693	0.599655	0.638146	0.286374	0.20059	0.318029	0.432407	0.356898	0.493291	0.170691	0.306307	0.442157	0.959121	0.37956	0.402347	0.364168	0.251414	0.262078	0.482911	0.39982	0.21718	0.345425	0.205273	0.273312	0.484599	0.386323	0.172709
	694	0.596285	0.63057	0.285684	0.200332	0.322076	0.422783	0.352151	0.492691	0.170385	0.306497	0.440828	0.900512	0.379689	0.401756	0.365407	0.251147	0.262218	0.479902	0.407193	0.213298	0.351795	0.205275	0.271947	0.48129	0.382988	0.163666
	695	0.594001	0.613432	0.285562	0.200222	0.325499	0.414494	0.343373	0.492135	0.170058	0.305738	0.439834	0.819975	0.379486	0.401129	0.36569	0.250504	0.263512	0.477037	0.412238	0.210627	0.356154	0.204963	0.27066	0.478413	0.378114	0.151692
	696	0.590711	0.593004	0.284869	0.199966	0.328447	0.407363	0.331838	0.491539	0.169755	0.305867	0.438489	0.750705	0.379627	0.400538	0.366647	0.250221	0.263402	0.474653	0.417366	0.20675	0.360584	0.204893	0.269562	0.475069	0.373411	0.141818
	697	0.588478	0.577391	0.284746	0.199857	0.330978	0.401195	0.323778	0.490987	0.169431	0.305067	0.437478	0.70049	0.379418	0.399912	0.366714	0.24957	0.264495	0.47231	0.42045	0.204076	0.363249	0.204526	0.268509	0.472138	0.369802	0.135098
	698	0.585216	0.563118	0.284055	0.199603	0.333211	0.395812	0.315273	0.490395	0.169127	0.305175	0.436113	0.668269	0.379513	0.399319	0.367501	0.249273	0.264233	0.470335	0.423574	0.200196	0.365948	0.204412	0.26761	0.468746	0.366918	0.130777
	699	0.582992	0.552047	0.283933	0.199495	0.33517	0.391123	0.30947	0.489847	0.168802	0.304365	0.435079	0.654926	0.379232	0.398691	0.367441	0.248618	0.265205	0.46833	0.422868	0.197515	0.365338	0.204013	0.266729	0.465754	0.364874	0.128622
	700	0.579725	0.541882	0.283246	0.199243	0.336954	0.386947	0.302995	0.489258	0.168496	0.304475	0.433691	0.655776	0.379205	0.398095	0.368132	0.248309	0.264856	0.466613	0.418116	0.193629	0.361233	0.203874	0.265977	0.462313	0.363043	0.127906
	701	0.577486	0.534079	0.283127	0.199135	0.338563	0.383275	0.298821	0.488712	0.168168	0.303674	0.432633	0.659197	0.378763	0.397465	0.368005	0.247649	0.265758	0.464818	0.40712	0.190935	0.351732	0.203458	0.265221	0.459265	0.361128	0.127512
	702	0.574194	0.526763	0.282443	0.198884	0.340077	0.379918	0.293759	0.488126	0.167858	0.303799	0.43122	0.661935	0.378513	0.396866	0.368648	0.247332	0.265365	0.463255	0.391299	0.187039	0.338064	0.203307	0.264575	0.455786	0.358709	0.127148
	703	0.571926	0.521246	0.282328	0.198776	0.341483	0.376932	0.29073	0.487583	0.167527	0.303016	0.430136	0.664154	0.377786	0.396234	0.368493	0.246669	0.266233	0.461586	0.366851	0.184331	0.316942	0.202884	0.26391	0.452705	0.355852	0.126986
	704	0.5686	0.515893	0.281648	0.198527	0.342849	0.374119	0.286647	0.486998	0.167214	0.303162	0.428697	0.665979	0.377163	0.395632	0.369119	0.246344	0.265822	0.460107	0.342772	0.180421	0.296139	0.202728	0.263342	0.44922	0.352881	0.127121
	705	0.566293	0.511943	0.281534	0.198419	0.344149	0.371585	0.284409	0.486456	0.166879	0.302401	0.42759	0.667347	0.375973	0.394997	0.36896	0.245678	0.266678	0.458504	0.326249	0.177694	0.281864	0.202304	0.262742	0.44615	0.3507	0.12732
	706	0.562927	0.507925	0.280857	0.19817	0.345443	0.36912	0.280995	0.485873	0.166562	0.30257	0.426131	0.668407	0.374764	0.394392	0.369588	0.245347	0.266265	0.457064	0.316604	0.173766	0.273531	0.202147	0.26223	0.442722	0.348892	0.127407
	707	0.560578	0.505028	0.280744	0.198062	0.346701	0.366873	0.279292	0.485333	0.166225	0.301832	0.425009	0.669098	0.372852	0.393756	0.369439	0.244681	0.267121	0.455489	0.313812	0.171013	0.271119	0.201725	0.261676	0.439747	0.3478	0.127281
	708	0.557168	0.501901	0.280068	0.197814	0.347972	0.364622	0.276329	0.48475	0.165905	0.302022	0.423543	0.669541	0.370747	0.393148	0.370081	0.244345	0.266716	0.454058	0.319471	0.16706	0.276008	0.201571	0.261203	0.436483	0.347189	0.126878
	709	0.554773	0.499694	0.279954	0.197706	0.349223	0.362548	0.27498	0.484211	0.165565	0.301304	0.422424	0.669692	0.367745	0.39251	0.369951	0.243678	0.267579	0.452488	0.329273	0.164275	0.284476	0.201152	0.260682	0.43374	0.347068	0.12638
	710	0.551317	0.497145	0.279278	0.197459	0.350499	0.360417	0.272314	0.483629	0.165242	0.301513	0.420978	0.669643	0.364302	0.3919	0.370611	0.243338	0.267187	0.451048	0.338871	0.160287	0.292769	0.201001	0.260237	0.430814	0.346742	0.125958
	711	0.548873	0.495375	0.279161	0.197351	0.351767	0.358438	0.271193	0.483092	0.164901	0.300813	0.419897	0.669367	0.359687	0.391261	0.370505	0.242671	0.268059	0.449468	0.349336	0.157456	0.301809	0.200586	0.259739	0.428522	0.346639	0.125572
	712	0.545367	0.49319	0.278483	0.197104	0.353063	0.356365	0.268717	0.48251	0.164576	0.301037	0.418516	0.668932	0.354265	0.390649	0.371188	0.242328	0.267681	0.448008	0.360805	0.153421	0.311719	0.200436	0.259313	0.426206	0.346412	0.125279
	713	0.542872	0.491685	0.278361	0.196995	0.354357	0.354428	0.267737	0.481973	0.164233	0.300352	0.417532	0.66832	0.347539	0.390009	0.371107	0.241661	0.268564	0.446409	0.373866	0.150531	0.323002	0.200024	0.258831	0.424703	0.346462	0.125072
	714	0.539313	0.489719	0.277678	0.196748	0.355681	0.352371	0.265377	0.481392	0.163906	0.300589	0.416293	0.667582	0.340636	0.389396	0.371815	0.241316	0.2682	0.444924	0.388219	0.146431	0.335402	0.199875	0.258418	0.423411	0.346446	0.125043
	715	0.536762	0.488362	0.27755	0.196639	0.357004	0.350444	0.264479	0.480856	0.163562	0.299916	0.415503	0.666711	0.333044	0.388755	0.371762	0.24065	0.269092	0.443303	0.402598	0.143465	0.347826	0.199464	0.257947	0.423201	0.346621	0.125154
	716	0.533146	0.486517	0.276861	0.196393	0.358358	0.348377	0.262187	0.480275	0.163235	0.300162	0.414527	0.665739	0.325149	0.38814	0.372496	0.240303	0.268742	0.44179	0.418302	0.139281	0.361393	0.199315	0.257543	0.423552	0.346741	0.125515
	717	0.530536	0.485233	0.276724	0.196284	0.359712	0.346439	0.26133	0.479739	0.16289	0.299497	0.414081	0.664667	0.316092	0.387499	0.372471	0.239638	0.269642	0.440145	0.434607	0.136218	0.37548	0.198903	0.25708	0.425379	0.347095	0.126085
	718	0.52686	0.483446	0.276027	0.196038	0.361095	0.34435	0.259073	0.479159	0.162562	0.299749	0.413552	0.663516	0.307113	0.386883	0.373233	0.239289	0.269303	0.438605	0.453834	0.131929	0.392091	0.198751	0.256683	0.428276	0.347559	0.127073
	719	0.52419	0.482187	0.275881	0.195928	0.362477	0.342393	0.258233	0.478624	0.162217	0.29909	0.413678	0.662292	0.300114	0.386241	0.373239	0.238625	0.27021	0.436939	0.46862	0.128748	0.404865	0.198336	0.256225	0.433219	0.348024	0.128027
	720	0.520454	0.480419	0.275175	0.195682	0.363886	0.340279	0.25599	0.478044	0.161889	0.299345	0.413878	0.661006	0.29684	0.385624	0.374029	0.238275	0.269881	0.435377	0.46995	0.124333	0.406015	0.198179	0.255832	0.439977	0.347515	0.128356
	721	0.517727	0.479156	0.275019	0.195572	0.365295	0.338308	0.255149	0.477509	0.161543	0.29869	0.414915	0.659668	0.296831	0.384982	0.374067	0.237612	0.270792	0.433695	0.457701	0.121013	0.395432	0.197758	0.255378	0.449559	0.34639	0.127949
	722	0.513938	0.477385	0.274306	0.195326	0.366728	0.336178	0.252905	0.476929	0.161215	0.298946	0.416254	0.658281	0.301134	0.384363	0.374889	0.237261	0.270471	0.432118	0.429638	0.116456	0.371186	0.197592	0.254989	0.462139	0.344193	0.127136
	723	0.511165	0.476102	0.274141	0.195216	0.368161	0.334207	0.252053	0.476394	0.16087	0.298292	0.418696	0.656858	0.309134	0.383719	0.37496	0.2366	0.271386	0.430429	0.38401	0.112986	0.331766	0.197163	0.254537	0.477009	0.341077	0.126553
	724	0.507343	0.474316	0.273424	0.194971	0.369615	0.332085	0.2498	0.475815	0.160542	0.298548	0.421773	0.655397	0.320214	0.383099	0.375814	0.236248	0.271071	0.42885	0.323615	0.108281	0.279588	0.196986	0.25415	0.489917	0.336728	0.127469
	725	0.504552	0.473006	0.273256	0.19486	0.37107	0.330146	0.24893	0.47528	0.160197	0.297895	0.42634	0.653912	0.333564	0.382454	0.375919	0.235588	0.271988	0.427171	0.269748	0.104663	0.23305	0.196545	0.2537	0.500831	0.333111	0.130019
	726	0.500734	0.4712	0.27254	0.194615	0.372545	0.328075	0.246662	0.4747	0.159869	0.298148	0.43178	0.652398	0.350509	0.381832	0.376803	0.235236	0.271678	0.425612	0.234	0.0998236	0.202165	0.196356	0.253314	0.509231	0.330826	0.132842
	727	0.497978	0.469862	0.272378	0.194503	0.37402	0.326221	0.245768	0.474164	0.159524	0.297495	0.437549	0.650868	0.37131	0.381184	0.37694	0.234577	0.272596	0.42397	0.214544	0.0960892	0.185356	0.195902	0.252864	0.515941	0.330067	0.134998
	728	0.494234	0.468034	0.271678	0.194259	0.375515	0.32427	0.243481	0.473583	0.159196	0.297746	0.442154	0.649316	0.395691	0.380559	0.377851	0.234224	0.272291	0.422465	0.213265	0.0911672	0.184251	0.195698	0.252477	0.520228	0.330568	0.135961
	729	0.491606	0.46667	0.271539	0.194147	0.377011	0.322589	0.24256	0.473047	0.158852	0.297092	0.446585	0.647755	0.416923	0.379909	0.378012	0.233567	0.27321	0.420902	0.227982	0.0873936	0.196966	0.19523	0.252025	0.522783	0.332265	0.135673
	730	0.488054	0.464824	0.270876	0.193902	0.378525	0.320866	0.24025	0.472464	0.158524	0.297341	0.450151	0.646176	0.432	0.37928	0.378939	0.233214	0.27291	0.419502	0.246799	0.0824996	0.213223	0.195012	0.251635	0.522708	0.333736	0.135082
	731	0.485705	0.463437	0.270788	0.193791	0.380042	0.319493	0.239299	0.471926	0.158179	0.296689	0.453691	0.644594	0.441066	0.378627	0.379108	0.232558	0.27383	0.418082	0.261313	0.0788393	0.225762	0.194532	0.251178	0.520569	0.334712	0.134573
	732	0.482536	0.461576	0.270197	0.193546	0.381577	0.318161	0.236962	0.47134	0.15785	0.296938	0.456533	0.642997	0.443921	0.377994	0.380029	0.232204	0.273535	0.416868	0.274187	0.0741774	0.236885	0.194304	0.250781	0.515183	0.335012	0.133938
	733	0.480705	0.460171	0.270204	0.193434	0.383115	0.317297	0.235978	0.470799	0.157505	0.296289	0.459466	0.641399	0.440304	0.377336	0.380177	0.23155	0.274457	0.415687	0.284308	0.0708986	0.245629	0.193818	0.250314	0.508082	0.334955	0.133116
	734	0.478215	0.458301	0.26974	0.19319	0.38467	0.3166	0.233612	0.47021	0.157175	0.296543	0.461811	0.639789	0.431598	0.376699	0.381053	0.231196	0.274168	0.41478	0.293195	0.0668149	0.253307	0.193589	0.249904	0.501268	0.334476	0.132334
	735	0.477272	0.456883	0.269909	0.193077	0.386229	0.316541	0.232593	0.469664	0.156827	0.295903	0.464324	0.63818	0.418085	0.376037	0.381129	0.230544	0.275094	0.41398	0.300086	0.0643594	0.25926	0.19311	0.249419	0.496368	0.333953	0.131563
	736	0.475908	0.455008	0.269653	0.192833	0.387803	0.316836	0.230195	0.469069	0.156495	0.296168	0.466317	0.636561	0.398793	0.375395	0.381895	0.23019	0.274813	0.413556	0.306161	0.0614114	0.264508	0.192897	0.248987	0.492452	0.333079	0.130882
	737	0.476405	0.453584	0.270085	0.19272	0.38938	0.318015	0.22914	0.468517	0.156145	0.295546	0.468523	0.634944	0.372667	0.374729	0.381817	0.229539	0.275745	0.413343	0.310746	0.0604771	0.268469	0.192449	0.248474	0.490212	0.332153	0.130246
	738	0.476832	0.451709	0.27016	0.192476	0.390968	0.319815	0.226713	0.467916	0.155809	0.295833	0.470242	0.633316	0.340238	0.374083	0.38237	0.229185	0.275476	0.413661	0.314841	0.0595311	0.272008	0.192283	0.248005	0.48864	0.330921	0.129893
	739	0.479587	0.450284	0.271001	0.192363	0.392558	0.322736	0.225624	0.467356	0.155454	0.295242	0.472188	0.631691	0.310879	0.373413	0.382007	0.228536	0.276417	0.413981	0.317803	0.0611872	0.274567	0.191903	0.247447	0.4876	0.330076	0.129763
	740	0.48277	0.448415	0.271584	0.192119	0.394151	0.325518	0.223172	0.466746	0.155112	0.295568	0.473648	0.630054	0.291274	0.372765	0.382186	0.228182	0.276164	0.414127	0.32052	0.0635538	0.276914	0.191833	0.246923	0.486002	0.329554	0.12973
	741	0.488978	0.446994	0.273046	0.192006	0.395738	0.32785	0.222058	0.466176	0.15475	0.295031	0.475318	0.62842	0.279942	0.372096	0.38134	0.227534	0.277122	0.414062	0.322357	0.0694009	0.278501	0.191585	0.246298	0.484476	0.329628	0.129514
	742	0.496273	0.445136	0.27439	0.191762	0.397317	0.329616	0.219593	0.465554	0.1544	0.29542	0.476468	0.626775	0.278147	0.37145	0.380903	0.22718	0.276892	0.413942	0.324127	0.0770223	0.28003	0.191689	0.245691	0.482232	0.330084	0.129067
	743	0.507773	0.443724	0.276776	0.191649	0.398877	0.331165	0.218472	0.464973	0.154027	0.294966	0.477776	0.62513	0.284908	0.370786	0.379279	0.226533	0.277874	0.413676	0.325196	0.0894132	0.280954	0.191669	0.244965	0.479835	0.331267	0.128314
	744	0.519241	0.441882	0.279244	0.191405	0.400409	0.332256	0.21602	0.464339	0.153665	0.295458	0.478488	0.623472	0.294413	0.37015	0.377867	0.226179	0.277676	0.41344	0.326326	0.105118	0.28193	0.192065	0.244236	0.476485	0.332574	0.127314
	745	0.529881	0.440482	0.282976	0.191291	0.401899	0.333264	0.214925	0.463744	0.153278	0.295133	0.479265	0.621814	0.300986	0.369501	0.375031	0.225534	0.278692	0.413127	0.326883	0.127466	0.282411	0.192418	0.243364	0.472695	0.334003	0.12587
	746	0.538409	0.438658	0.287093	0.191047	0.403329	0.333905	0.212531	0.463097	0.152899	0.29578	0.479333	0.620141	0.306652	0.368887	0.372124	0.225179	0.278541	0.412926	0.32759	0.155299	0.283022	0.193284	0.242458	0.467644	0.335409	0.12406
	747	0.546655	0.437274	0.292409	0.190933	0.404679	0.334559	0.211522	0.46249	0.152492	0.295648	0.479505	0.618465	0.310178	0.36827	0.367447	0.224535	0.279606	0.412727	0.327813	0.192598	0.283215	0.194224	0.241379	0.461741	0.337098	0.121926
	748	0.553079	0.435468	0.296613	0.190689	0.405918	0.334914	0.20926	0.46183	0.152091	0.296529	0.479137	0.616774	0.31287	0.367697	0.362299	0.22418	0.279517	0.412732	0.328247	0.235937	0.28359	0.195818	0.240217	0.454651	0.338752	0.119878
	749	0.559575	0.434098	0.300146	0.190574	0.407018	0.335355	0.20843	0.461212	0.151657	0.296681	0.478817	0.615079	0.31409	0.367136	0.354883	0.223536	0.280617	0.412834	0.328261	0.279901	0.283602	0.197656	0.238918	0.448672	0.340365	0.11851
	750	0.564458	0.432308	0.302041	0.190331	0.407931	0.335551	0.206421	0.460544	0.151225	0.297907	0.477745	0.613366	0.315236	0.366637	0.346423	0.22318	0.280498	0.413257	0.328526	0.318813	0.283831	0.20035	0.237757	0.443993	0.341597	0.117811
	751	0.569606	0.430948	0.30324	0.190216	0.408616	0.335892	0.205921	0.459922	0.150755	0.298417	0.476505	0.611649	0.315301	0.36617	0.335374	0.222536	0.281538	0.413902	0.328414	0.356504	0.283734	0.203545	0.236605	0.441132	0.342768	0.117723
	752	0.57325	0.429164	0.302626	0.189972	0.408994	0.336035	0.204351	0.459255	0.150282	0.299772	0.474232	0.609914	0.315377	0.36579	0.325454	0.222177	0.281362	0.415022	0.32858	0.391093	0.283878	0.207666	0.235599	0.439614	0.343727	0.118039
	753	0.577228	0.427801	0.301074	0.189857	0.409018	0.336376	0.204406	0.45864	0.149765	0.30011	0.47149	0.608175	0.314547	0.365475	0.31687	0.221533	0.282338	0.416532	0.328398	0.424325	0.28372	0.211445	0.234601	0.440158	0.344745	0.118845
	754	0.579704	0.426005	0.297356	0.189613	0.408572	0.336563	0.203556	0.457991	0.149241	0.30122	0.467323	0.60642	0.315084	0.365285	0.310606	0.221172	0.282094	0.418736	0.32851	0.4485	0.283817	0.214979	0.233754	0.442388	0.345354	0.119637
	755	0.582463	0.424614	0.29225	0.189497	0.407957	0.337001	0.204508	0.457407	0.148662	0.301343	0.462277	0.604664	0.31731	0.365204	0.305463	0.220525	0.282987	0.421549	0.328294	0.463038	0.28363	0.217927	0.23293	0.447173	0.345778	0.120285
	756	0.583609	0.422776	0.284359	0.189253	0.407464	0.337335	0.204794	0.456805	0.148071	0.302243	0.455358	0.602897	0.322214	0.365308	0.302741	0.22016	0.282648	0.425376	0.328381	0.465211	0.283706	0.220787	0.232284	0.454273	0.345752	0.120421
	757	0.584854	0.421316	0.275048	0.189137	0.406922	0.337983	0.207139	0.456289	0.147414	0.30216	0.448692	0.601137	0.329279	0.365524	0.301308	0.21951	0.283424	0.430083	0.328151	0.456015	0.283507	0.223143	0.231696	0.46479	0.345605	0.120294
	758	0.584246	0.419382	0.265746	0.188893	0.406316	0.338585	0.209174	0.455781	0.146739	0.302842	0.442908	0.599377	0.339826	0.365731	0.302608	0.219139	0.282946	0.436363	0.32823	0.434177	0.283576	0.225492	0.231334	0.477718	0.345297	0.119861
	759	0.58339	0.417787	0.258801	0.188777	0.405504	0.339572	0.213618	0.455393	0.145981	0.302525	0.438222	0.597639	0.350443	0.365842	0.30568	0.218484	0.283549	0.442592	0.328	0.412129	0.283377	0.227388	0.231094	0.490387	0.345257	0.11958
	760	0.580286	0.415674	0.252824	0.188533	0.40444	0.340412	0.218335	0.455052	0.145206	0.302941	0.434102	0.595918	0.359089	0.365922	0.31207	0.218106	0.282862	0.447038	0.32808	0.393521	0.283446	0.229314	0.231163	0.500446	0.345199	0.119174
	761	0.576365	0.413842	0.248967	0.188417	0.402963	0.341349	0.22508	0.454883	0.144305	0.302319	0.430998	0.594246	0.365954	0.365949	0.320805	0.217444	0.283209	0.45006	0.327855	0.378627	0.283252	0.230803	0.231451	0.509015	0.34534	0.11871
	762	0.569628	0.411423	0.246109	0.188173	0.401002	0.34206	0.229786	0.454822	0.143628	0.302373	0.428363	0.592623	0.37129	0.365978	0.330441	0.217056	0.28221	0.451367	0.32794	0.365314	0.283325	0.23232	0.232175	0.51538	0.345199	0.118007
	763	0.561097	0.409198	0.245448	0.188057	0.398348	0.342929	0.235124	0.455008	0.14361	0.301321	0.426735	0.591091	0.37483	0.36599	0.337198	0.216385	0.282179	0.451028	0.327723	0.354763	0.283137	0.233379	0.233266	0.520317	0.344923	0.11705
	764	0.550432	0.406284	0.24601	0.187814	0.394906	0.343604	0.238512	0.455394	0.144435	0.300857	0.42561	0.589658	0.376833	0.366039	0.34321	0.215987	0.280717	0.448685	0.327813	0.344615	0.283215	0.234424	0.23498	0.523069	0.344296	0.115747
	765	0.541688	0.403439	0.249093	0.187697	0.390384	0.344481	0.242735	0.456138	0.146129	0.299183	0.425576	0.588381	0.376867	0.366108	0.346794	0.215305	0.280134	0.444296	0.327603	0.336304	0.283034	0.234948	0.237273	0.524238	0.343659	0.114333
	766	0.532559	0.399751	0.25389	0.187454	0.384669	0.345198	0.245208	0.457213	0.148959	0.297967	0.426198	0.587282	0.375047	0.366253	0.349672	0.214894	0.277993	0.437277	0.327699	0.327403	0.283116	0.235368	0.240467	0.522958	0.342687	0.112597
	767	0.524882	0.395953	0.261302	0.187338	0.377314	0.34616	0.248658	0.45881	0.152367	0.295384	0.427573	0.586441	0.370879	0.36646	0.350181	0.2142	0.276621	0.427616	0.327495	0.319446	0.28294	0.235155	0.244526	0.519647	0.341556	0.110676
	768	0.516366	0.391089	0.268152	0.187096	0.368262	0.346994	0.250494	0.460923	0.155306	0.293075	0.428667	0.585894	0.3642	0.366791	0.349886	0.213775	0.273456	0.414082	0.327595	0.310226	0.283027	0.234687	0.249939	0.513779	0.33974	0.10861
	769	0.508762	0.385871	0.274268	0.186981	0.356706	0.348116	0.253402	0.463808	0.157654	0.289178	0.430277	0.585756	0.356495	0.367238	0.347026	0.213069	0.271514	0.399703	0.327397	0.302931	0.282856	0.23341	0.255916	0.507923	0.337761	0.106854
	770	0.499866	0.379229	0.278986	0.18674	0.345209	0.34901	0.254787	0.467204	0.159413	0.285285	0.431842	0.586083	0.350244	0.367868	0.34308	0.212631	0.269366	0.388388	0.327503	0.296293	0.282947	0.231653	0.261169	0.502539	0.335722	0.105533
	771	0.491338	0.372362	0.283293	0.186626	0.336693	0.34992	0.257299	0.47048	0.16062	0.279719	0.434101	0.587044	0.344249	0.368684	0.336222	0.211915	0.269096	0.379192	0.327313	0.291903	0.282783	0.228814	0.265369	0.497845	0.33387	0.104648
	772	0.481068	0.365445	0.286316	0.186387	0.330301	0.350495	0.258341	0.473275	0.161235	0.275365	0.436567	0.588713	0.339174	0.369764	0.329771	0.211468	0.268626	0.372749	0.327427	0.287676	0.282882	0.225367	0.268646	0.493187	0.332094	0.104052
	773	0.470449	0.359435	0.289043	0.186274	0.326694	0.351085	0.260533	0.47579	0.161254	0.271333	0.439971	0.59135	0.334136	0.371124	0.323912	0.210747	0.270175	0.368549	0.32725	0.285416	0.282728	0.221817	0.270922	0.488945	0.330789	0.103731
	774	0.458876	0.353466	0.290519	0.186037	0.325514	0.351308	0.261272	0.477954	0.16059	0.269147	0.443917	0.595027	0.329694	0.372856	0.319633	0.210301	0.271714	0.367265	0.327382	0.283058	0.282842	0.219278	0.27224	0.484414	0.329763	0.103647
	775	0.45058	0.348258	0.291688	0.185927	0.327524	0.351503	0.263156	0.479912	0.159211	0.267269	0.4491	0.600139	0.325066	0.37499	0.315707	0.209588	0.275506	0.368609	0.327229	0.282504	0.282711	0.217073	0.272462	0.480008	0.329405	0.104057
	776	0.44354	0.342998	0.291529	0.185693	0.332542	0.351275	0.263572	0.481586	0.156927	0.267386	0.455295	0.605497	0.320757	0.377658	0.313388	0.209158	0.279657	0.37351	0.327394	0.281734	0.282853	0.215725	0.271538	0.474996	0.329425	0.104757
	777	0.440089	0.338429	0.291036	0.185585	0.341685	0.350933	0.265093	0.483096	0.154111	0.268023	0.461692	0.609917	0.31606	0.380662	0.311447	0.208476	0.286391	0.381728	0.327287	0.282723	0.28276	0.21468	0.269284	0.469788	0.330041	0.105648
	778	0.438225	0.33377	0.289744	0.185355	0.354712	0.350084	0.265095	0.484348	0.15158	0.270961	0.466041	0.613835	0.311382	0.383161	0.311229	0.20809	0.294206	0.394906	0.327511	0.283416	0.282954	0.214466	0.265468	0.463835	0.331016	0.106603
	779	0.440477	0.32979	0.288959	0.185251	0.373773	0.348975	0.266131	0.485441	0.149466	0.274841	0.469444	0.61714	0.30667	0.384615	0.31159	0.207475	0.303408	0.409706	0.327483	0.285237	0.28293	0.214584	0.260596	0.458788	0.332615	0.107867
	780	0.445019	0.325743	0.287556	0.185025	0.393822	0.347604	0.265539	0.486264	0.147748	0.281542	0.470896	0.620063	0.30327	0.385093	0.313915	0.207182	0.309318	0.42223	0.32781	0.285731	0.283213	0.215597	0.256262	0.454868	0.334221	0.109236
	781	0.454717	0.322426	0.286486	0.184925	0.409275	0.346773	0.266024	0.486896	0.146381	0.289505	0.471213	0.62253	0.300345	0.384408	0.317195	0.206692	0.314746	0.433066	0.327914	0.28699	0.283302	0.217046	0.252657	0.452472	0.335999	0.110664
	782	0.467799	0.319132	0.284658	0.184704	0.421768	0.345951	0.265306	0.487206	0.145382	0.298216	0.469326	0.624702	0.29871	0.382501	0.321621	0.206563	0.316972	0.442116	0.328409	0.28691	0.28373	0.219434	0.249816	0.451227	0.33759	0.112086
	783	0.487976	0.316694	0.282976	0.184609	0.430466	0.345577	0.265953	0.48725	0.144725	0.304424	0.465942	0.626498	0.297674	0.379114	0.324705	0.20629	0.318481	0.449762	0.328724	0.287526	0.284002	0.221561	0.247557	0.451711	0.339175	0.113742
	784	0.509783	0.314454	0.280341	0.184393	0.436062	0.345187	0.265374	0.48687	0.144457	0.310288	0.459785	0.628036	0.298108	0.374083	0.328215	0.206437	0.316489	0.455957	0.329486	0.286734	0.28466	0.223375	0.245985	0.453637	0.340341	0.115407
	785	0.529235	0.313287	0.277608	0.184302	0.43775	0.345209	0.266069	0.486097	0.144569	0.313979	0.451578	0.629216	0.299384	0.367049	0.330711	0.206517	0.313325	0.460901	0.33013	0.286543	0.285217	0.224524	0.244952	0.457694	0.341077	0.116801
	786	0.54435	0.312603	0.273654	0.184091	0.435891	0.345197	0.265449	0.484739	0.145158	0.317368	0.439501	0.630124	0.302514	0.357688	0.333779	0.207105	0.305965	0.464492	0.331303	0.284824	0.28623	0.225403	0.244612	0.463745	0.341074	0.117787
	787	0.556917	0.313331	0.269402	0.184005	0.429358	0.345588	0.266004	0.48279	0.146053	0.318625	0.427024	0.630628	0.306852	0.346197	0.336046	0.20774	0.296731	0.466839	0.332446	0.28357	0.287218	0.225568	0.244844	0.472594	0.340682	0.118583
	788	0.565472	0.31498	0.264677	0.183797	0.418464	0.345932	0.265138	0.48002	0.146901	0.319503	0.416557	0.630789	0.313798	0.335287	0.339036	0.209011	0.281916	0.46767	0.33424	0.280685	0.288768	0.225399	0.24588	0.48389	0.339909	0.119324
	789	0.571622	0.318532	0.261086	0.183713	0.401089	0.34671	0.265327	0.476352	0.147597	0.318098	0.407769	0.630431	0.320954	0.326485	0.34142	0.210497	0.266902	0.467681	0.33612	0.278865	0.290391	0.224412	0.247353	0.495435	0.338952	0.119856
	790	0.573666	0.323703	0.257404	0.183506	0.382041	0.347172	0.263945	0.471835	0.148186	0.316076	0.400405	0.629591	0.326881	0.319401	0.344672	0.212795	0.25335	0.467779	0.338854	0.276633	0.292754	0.222942	0.248768	0.504625	0.337791	0.120132
	791	0.572945	0.330702	0.254664	0.18342	0.366839	0.347312	0.263591	0.467671	0.148671	0.311594	0.39465	0.62803	0.331633	0.314173	0.347538	0.215575	0.242734	0.467866	0.34143	0.275869	0.29498	0.220476	0.249825	0.512653	0.336868	0.120261
	792	0.567632	0.33687	0.251758	0.183208	0.354224	0.346777	0.261955	0.464347	0.149081	0.307925	0.390191	0.62577	0.335554	0.310724	0.350883	0.219075	0.233129	0.467952	0.343924	0.274649	0.297134	0.217387	0.250677	0.518746	0.335816	0.120097
	793	0.558479	0.342419	0.249711	0.183114	0.344774	0.345815	0.261544	0.461803	0.149417	0.304635	0.387391	0.62246	0.338371	0.309257	0.352609	0.222048	0.226294	0.467901	0.345939	0.274953	0.298875	0.214118	0.251202	0.523725	0.334869	0.119469
	794	0.545974	0.346862	0.247461	0.182888	0.33785	0.344003	0.259774	0.459995	0.149707	0.303089	0.386033	0.618161	0.340475	0.30986	0.354319	0.224896	0.220288	0.467674	0.347989	0.274875	0.300646	0.211856	0.251521	0.526809	0.333875	0.118457
	795	0.536048	0.351089	0.24605	0.182772	0.333984	0.341535	0.259073	0.458987	0.149946	0.301799	0.386543	0.612216	0.341478	0.312872	0.354402	0.227153	0.217064	0.467137	0.349592	0.276435	0.302031	0.209941	0.251504	0.528657	0.333263	0.117303
	796	0.527185	0.354512	0.244451	0.182517	0.332816	0.337961	0.256851	0.458766	0.150159	0.302341	0.389015	0.606107	0.341722	0.318559	0.354327	0.229398	0.214804	0.466194	0.351275	0.277786	0.303485	0.208948	0.251247	0.528378	0.332867	0.11611
	797	0.521234	0.358006	0.243719	0.182361	0.33509	0.333361	0.255517	0.459466	0.150351	0.303246	0.392633	0.601441	0.340779	0.326901	0.352432	0.231134	0.215548	0.464715	0.352526	0.280967	0.304566	0.208347	0.250611	0.526516	0.332978	0.115015
	798	0.516117	0.360958	0.242775	0.182054	0.340512	0.327314	0.252453	0.461127	0.150572	0.306176	0.395393	0.597743	0.338822	0.335334	0.350133	0.232923	0.217809	0.462482	0.353862	0.284145	0.30572	0.208726	0.249655	0.52219	0.333125	0.113893
	799	0.513794	0.36422	0.242626	0.18183	0.350486	0.319578	0.250055	0.463972	0.150825	0.309758	0.398281	0.595231	0.336113	0.342236	0.345634	0.234252	0.22236	0.45981	0.354752	0.288283	0.306489	0.209612	0.248389	0.517576	0.33359	0.113041
	800	0.512311	0.367191	0.24232	0.181434	0.361743	0.311244	0.245619	0.467824	0.15114	0.315696	0.400719	0.593714	0.334029	0.348144	0.340378	0.235663	0.225329	0.457325	0.355697	0.290448	0.307305	0.211649	0.247345	0.513218	0.334062	0.11265
	801	0.513756	0.370493	0.242955	0.181098	0.370399	0.304568	0.241955	0.47171	0.151517	0.322652	0.403521	0.5934	0.331856	0.352982	0.332193	0.236633	0.2291	0.454856	0.356149	0.292889	0.307696	0.214397	0.246552	0.509255	0.334691	0.112574
	802	0.516249	0.372845	0.243599	0.180563	0.377031	0.298639	0.237472	0.474962	0.151991	0.330516	0.406222	0.594193	0.330156	0.357014	0.32436	0.237686	0.231565	0.45236	0.356582	0.29344	0.30807	0.218511	0.246122	0.505026	0.335216	0.112733
	803	0.522159	0.374784	0.245404	0.180051	0.381263	0.294133	0.234834	0.477863	0.152565	0.336088	0.409582	0.596399	0.328295	0.360189	0.317622	0.238283	0.235113	0.449625	0.356433	0.29418	0.307942	0.222387	0.245956	0.500832	0.335916	0.113152
	804	0.528452	0.375595	0.247465	0.179299	0.383391	0.290382	0.231529	0.48032	0.153283	0.341455	0.413233	0.599917	0.326795	0.362668	0.312714	0.238933	0.237717	0.446558	0.356141	0.29292	0.307689	0.22549	0.246204	0.495895	0.336419	0.113759
	805	0.534695	0.375976	0.251016	0.178521	0.383011	0.288066	0.229988	0.482516	0.154151	0.344726	0.41788	0.605378	0.325057	0.364375	0.308598	0.23908	0.241723	0.442955	0.355126	0.291664	0.306812	0.227627	0.246785	0.490537	0.336928	0.114374
	806	0.538638	0.375132	0.255171	0.177443	0.380232	0.286629	0.227769	0.484366	0.155233	0.347712	0.423381	0.611046	0.323584	0.365399	0.306371	0.239213	0.245187	0.43865	0.35377	0.288135	0.30564	0.229091	0.247881	0.483866	0.337064	0.114796
	807	0.542089	0.373713	0.261187	0.176266	0.374444	0.286849	0.227331	0.486019	0.156434	0.348506	0.429414	0.614775	0.321802	0.365675	0.304995	0.238756	0.250409	0.433459	0.351483	0.284301	0.303665	0.229512	0.249432	0.476201	0.336947	0.114741
	808	0.543206	0.370852	0.26674	0.174707	0.365716	0.288207	0.226287	0.487378	0.157502	0.348806	0.434126	0.616982	0.320174	0.365598	0.305692	0.238176	0.255647	0.427024	0.348555	0.277788	0.301135	0.229162	0.251675	0.466584	0.336155	0.114281
	809	0.543663	0.367146	0.271617	0.172946	0.35284	0.29176	0.227124	0.48857	0.158321	0.346588	0.438469	0.617219	0.318346	0.365298	0.307559	0.236867	0.262268	0.42006	0.344422	0.271981	0.297564	0.227601	0.25435	0.456845	0.334976	0.113524
	810	0.541534	0.361602	0.275234	0.170691	0.338622	0.295868	0.227543	0.489493	0.158913	0.343496	0.44172	0.615646	0.317146	0.364752	0.311841	0.235278	0.266782	0.414044	0.339123	0.266156	0.292986	0.225009	0.25696	0.447546	0.333249	0.112677
	811	0.53834	0.355337	0.27842	0.168074	0.326935	0.299612	0.229806	0.490301	0.159247	0.337351	0.444698	0.611727	0.315988	0.363856	0.318019	0.232728	0.271491	0.40889	0.333264	0.26188	0.287924	0.22092	0.259132	0.438664	0.331358	0.111713
	812	0.532097	0.349332	0.280378	0.165049	0.317345	0.302846	0.230934	0.490901	0.159317	0.331568	0.446691	0.605501	0.315474	0.36259	0.325701	0.230008	0.274156	0.404709	0.328892	0.257281	0.284147	0.215403	0.261065	0.429587	0.329207	0.110593
	813	0.524005	0.345102	0.281938	0.162542	0.310247	0.306041	0.233223	0.491386	0.159075	0.326092	0.448442	0.596178	0.31505	0.360802	0.331624	0.22747	0.277094	0.401305	0.325164	0.254136	0.280926	0.209414	0.262638	0.42049	0.327099	0.109052
	814	0.513359	0.341785	0.282224	0.160589	0.305297	0.30897	0.234356	0.491626	0.158489	0.322028	0.449205	0.583821	0.31534	0.35845	0.337648	0.225912	0.278033	0.398844	0.322811	0.250543	0.278893	0.2047	0.263996	0.410649	0.324899	0.107025
	815	0.504671	0.340223	0.282001	0.159415	0.302973	0.312177	0.236834	0.491703	0.157494	0.317828	0.449686	0.566924	0.315819	0.355322	0.342332	0.224788	0.279213	0.397201	0.321119	0.248346	0.277432	0.200405	0.265009	0.400296	0.322884	0.104605
	816	0.496657	0.339742	0.280356	0.158838	0.303123	0.315389	0.238342	0.491467	0.156012	0.31486	0.449037	0.548896	0.317154	0.351345	0.347307	0.224634	0.278294	0.396616	0.320841	0.245667	0.277191	0.19712	0.265792	0.388591	0.32097	0.102151
	817	0.491033	0.341253	0.277969	0.159163	0.306455	0.319217	0.241391	0.490986	0.154131	0.311508	0.448377	0.53412	0.318832	0.346376	0.351214	0.224986	0.277478	0.397012	0.321348	0.244385	0.277629	0.194211	0.266194	0.375829	0.319629	0.100138
	818	0.485871	0.34422	0.274836	0.16025	0.312883	0.323346	0.243702	0.490082	0.152332	0.309218	0.447637	0.521858	0.321634	0.341546	0.355586	0.226415	0.274257	0.398787	0.323486	0.242666	0.279476	0.192248	0.266299	0.361035	0.318736	0.0984696
	819	0.48303	0.34966	0.272725	0.162472	0.323715	0.328543	0.24779	0.488806	0.150782	0.306358	0.447385	0.512604	0.324572	0.337682	0.359094	0.228527	0.271527	0.401291	0.326644	0.242215	0.282205	0.190677	0.26599	0.346934	0.318801	0.0972428
	820	0.480664	0.357236	0.27044	0.165739	0.336366	0.333755	0.251459	0.487037	0.149426	0.304414	0.447002	0.505934	0.327545	0.334549	0.363203	0.23193	0.268253	0.403597	0.331939	0.24096	0.286779	0.190109	0.265544	0.335473	0.319556	0.0963848
	821	0.480745	0.3674	0.268978	0.170552	0.34736	0.338444	0.256835	0.485437	0.148235	0.301745	0.447061	0.502416	0.330137	0.33222	0.366636	0.236355	0.266603	0.405559	0.337529	0.240889	0.291609	0.190028	0.264878	0.326444	0.321004	0.0959265
	822	0.48149	0.377147	0.267279	0.176322	0.356984	0.342376	0.260496	0.484312	0.147188	0.299993	0.446929	0.50187	0.332886	0.33062	0.370489	0.241939	0.264441	0.407337	0.342274	0.240144	0.295709	0.19113	0.264037	0.319991	0.322641	0.0958483
	823	0.485089	0.386096	0.266304	0.181656	0.365242	0.345914	0.264459	0.483655	0.146256	0.297689	0.447192	0.505142	0.335375	0.329832	0.372889	0.246836	0.263838	0.408966	0.345833	0.2407	0.298783	0.192353	0.262826	0.316353	0.324553	0.0963256
	824	0.488914	0.393968	0.265034	0.185576	0.372489	0.348786	0.266398	0.483425	0.145432	0.296322	0.447211	0.512127	0.338158	0.329848	0.375295	0.251034	0.262682	0.410608	0.348589	0.240755	0.301164	0.193658	0.261278	0.315823	0.326441	0.0973584
	825	0.492805	0.401542	0.264424	0.188478	0.378755	0.351347	0.268667	0.483695	0.144692	0.294314	0.447576	0.524422	0.340795	0.330806	0.376162	0.254136	0.263072	0.412289	0.350135	0.242284	0.3025	0.19476	0.259163	0.318837	0.328569	0.0988848
	826	0.494396	0.408353	0.26348	0.19005	0.384263	0.353266	0.268839	0.484437	0.144039	0.293185	0.447644	0.538758	0.343856	0.332739	0.376878	0.256608	0.262932	0.414193	0.350822	0.24357	0.303094	0.196148	0.256482	0.32606	0.330587	0.100636
	827	0.49553	0.415204	0.263157	0.190524	0.38902	0.354863	0.269209	0.485759	0.143453	0.291359	0.447995	0.550884	0.34687	0.335766	0.375828	0.257936	0.264371	0.416343	0.350158	0.246565	0.30252	0.197464	0.252964	0.337954	0.332571	0.102267
	828	0.494359	0.421576	0.262427	0.189535	0.393163	0.355772	0.267275	0.487671	0.142944	0.290366	0.447967	0.56138	0.350474	0.338718	0.374342	0.258541	0.265399	0.418979	0.34839	0.249717	0.300993	0.199252	0.248541	0.355898	0.33432	0.103922
	829	0.49258	0.428266	0.262177	0.187208	0.396659	0.356236	0.265262	0.49031	0.142497	0.288633	0.448137	0.570141	0.353704	0.340581	0.370668	0.257827	0.267732	0.42187	0.344995	0.254007	0.298059	0.201136	0.243203	0.375198	0.335712	0.105679
	830	0.488285	0.43474	0.261455	0.183101	0.399614	0.356085	0.260537	0.493634	0.142129	0.2877	0.44784	0.577685	0.35625	0.341608	0.366139	0.256157	0.268532	0.42468	0.339961	0.256503	0.29371	0.20372	0.238173	0.390298	0.336189	0.107539
	831	0.483038	0.441658	0.261186	0.177186	0.402023	0.355966	0.255729	0.49692	0.141833	0.285993	0.447638	0.583965	0.357596	0.341589	0.35864	0.252812	0.269826	0.427352	0.333799	0.259474	0.288386	0.206602	0.233929	0.403343	0.336103	0.109412
	832	0.474882	0.44786	0.260416	0.169522	0.403898	0.355428	0.249819	0.49941	0.141631	0.28508	0.446845	0.589331	0.358011	0.340601	0.351087	0.24853	0.269407	0.430027	0.328487	0.260885	0.283797	0.210516	0.230398	0.413383	0.335385	0.111149
	833	0.465113	0.453721	0.260066	0.162393	0.405125	0.35476	0.24571	0.501362	0.141524	0.283429	0.446002	0.593723	0.356955	0.338398	0.344215	0.244113	0.269364	0.432739	0.323343	0.262827	0.279353	0.214258	0.227494	0.42169	0.334487	0.112584
	834	0.452981	0.45865	0.259187	0.156621	0.405657	0.353476	0.240814	0.502547	0.141543	0.282575	0.444394	0.597392	0.35458	0.334983	0.339012	0.240604	0.267435	0.435628	0.318864	0.263294	0.275484	0.217399	0.225267	0.427465	0.33316	0.113698
	835	0.443403	0.463248	0.258684	0.152189	0.405301	0.351802	0.237419	0.503101	0.141694	0.280968	0.442531	0.600226	0.350267	0.330001	0.334237	0.237312	0.265663	0.438721	0.314323	0.26431	0.27156	0.219789	0.223648	0.431684	0.331753	0.114631
	836	0.435693	0.466831	0.257621	0.148962	0.403957	0.349232	0.233034	0.502764	0.142022	0.280146	0.439652	0.602549	0.343973	0.323421	0.330954	0.234691	0.2617	0.442179	0.310176	0.263851	0.267977	0.22172	0.222746	0.433476	0.329972	0.115391
	837	0.43164	0.46994	0.256872	0.147137	0.401316	0.345902	0.229929	0.501613	0.142508	0.278562	0.436221	0.604484	0.33505	0.314813	0.327906	0.232149	0.257562	0.446015	0.305743	0.263913	0.264147	0.222888	0.222533	0.433686	0.328022	0.115991
	838	0.429668	0.47182	0.255684	0.146629	0.397241	0.341305	0.225639	0.499309	0.143039	0.277754	0.431622	0.606157	0.322989	0.306207	0.326245	0.230134	0.250688	0.450456	0.301439	0.262394	0.260429	0.223577	0.223182	0.431194	0.325617	0.116436
	839	0.431884	0.472922	0.255192	0.147754	0.391167	0.335354	0.222427	0.495889	0.143538	0.27618	0.427376	0.607471	0.309048	0.299444	0.324745	0.228085	0.244062	0.455103	0.296625	0.261631	0.25627	0.223429	0.224538	0.428151	0.323262	0.116784
	840	0.436887	0.4724	0.254412	0.150521	0.383887	0.328448	0.217827	0.490997	0.144059	0.275377	0.423443	0.608505	0.296673	0.294023	0.324591	0.226459	0.237408	0.45918	0.29161	0.26011	0.251937	0.22266	0.225985	0.425458	0.320952	0.117075
	841	0.447091	0.470791	0.254321	0.155394	0.376849	0.32228	0.214273	0.485965	0.144601	0.273805	0.420206	0.609123	0.285303	0.290247	0.324667	0.224713	0.233064	0.462464	0.2863	0.259643	0.24735	0.220908	0.227011	0.423305	0.319153	0.117402
	842	0.46128	0.468266	0.253974	0.162038	0.369973	0.316302	0.210031	0.481691	0.145208	0.273	0.417065	0.609382	0.275316	0.287941	0.325623	0.223354	0.228945	0.464939	0.28204	0.258344	0.243669	0.218201	0.227851	0.421262	0.317737	0.117894
	843	0.482442	0.465879	0.254351	0.168921	0.363047	0.310853	0.207776	0.477931	0.145885	0.271426	0.414505	0.609095	0.265848	0.287446	0.325279	0.222035	0.227068	0.466513	0.278224	0.25808	0.240372	0.214978	0.228388	0.419722	0.316919	0.118732
	844	0.507126	0.462591	0.254525	0.174862	0.355755	0.305303	0.205123	0.474635	0.146676	0.270616	0.411915	0.608303	0.257281	0.288718	0.324887	0.221338	0.225454	0.467071	0.27547	0.25695	0.237993	0.212563	0.228792	0.418186	0.316339	0.119865
	845	0.530737	0.45878	0.255498	0.180451	0.347824	0.299965	0.204491	0.471727	0.147591	0.269038	0.409816	0.606711	0.248834	0.292263	0.32297	0.220764	0.226184	0.466446	0.273159	0.256832	0.235996	0.210253	0.228958	0.4171	0.315933	0.120863
	846	0.549095	0.453433	0.256343	0.18549	0.338943	0.294249	0.203597	0.46912	0.148682	0.268222	0.4076	0.604772	0.240876	0.298076	0.320769	0.220837	0.227393	0.464404	0.271946	0.255826	0.234948	0.208537	0.229033	0.415948	0.315339	0.121421
	847	0.56458	0.446767	0.258129	0.190413	0.328716	0.28843	0.204904	0.466797	0.149885	0.266639	0.405808	0.603021	0.232689	0.306937	0.316731	0.221098	0.231192	0.460701	0.271259	0.255812	0.234355	0.206857	0.228908	0.415199	0.314826	0.121628
	848	0.575369	0.437703	0.259629	0.195057	0.316859	0.281967	0.206218	0.464665	0.150863	0.265817	0.403841	0.601473	0.224579	0.316261	0.312038	0.222092	0.235969	0.454884	0.271824	0.254897	0.234843	0.205659	0.228718	0.414334	0.313982	0.121355
	849	0.583294	0.426254	0.261421	0.199806	0.302645	0.275	0.210065	0.462739	0.151345	0.26423	0.402251	0.600012	0.216203	0.323541	0.304997	0.223393	0.242677	0.447309	0.273073	0.254958	0.235922	0.20443	0.228355	0.413833	0.312823	0.120751
	850	0.586369	0.411212	0.262703	0.204506	0.287434	0.267796	0.214376	0.460928	0.151368	0.263401	0.400445	0.598598	0.208609	0.329555	0.296775	0.225575	0.24686	0.439261	0.275929	0.254107	0.238389	0.203609	0.227991	0.413181	0.311207	0.119735
	851	0.586077	0.392927	0.264355	0.209531	0.274179	0.262147	0.221264	0.459266	0.150826	0.26181	0.398983	0.597095	0.20121	0.333988	0.285323	0.228262	0.250064	0.430827	0.278789	0.254222	0.240861	0.202698	0.227542	0.412862	0.309379	0.11844
	852	0.580204	0.374261	0.265522	0.214559	0.263109	0.257693	0.226587	0.457666	0.149695	0.260976	0.397278	0.595473	0.194491	0.337195	0.273293	0.231805	0.250098	0.421607	0.280391	0.253417	0.242245	0.20215	0.227125	0.412365	0.30705	0.116873
	853	0.569743	0.358392	0.267089	0.219082	0.254349	0.255078	0.231633	0.456177	0.147827	0.259383	0.395894	0.593563	0.18781	0.338892	0.261589	0.234668	0.248933	0.411175	0.280018	0.253567	0.241922	0.201347	0.226631	0.412178	0.304456	0.115177
	854	0.553866	0.343644	0.268175	0.222299	0.247728	0.253876	0.234367	0.454712	0.145154	0.258544	0.394249	0.591346	0.181667	0.339286	0.251319	0.236665	0.244173	0.399059	0.277954	0.252795	0.240139	0.200508	0.226179	0.411794	0.301229	0.113239
	855	0.539195	0.330749	0.269664	0.224532	0.24356	0.254871	0.236985	0.453331	0.141466	0.256949	0.39291	0.588569	0.175455	0.337994	0.241168	0.237416	0.237656	0.384739	0.273599	0.25297	0.236376	0.199184	0.225658	0.411702	0.297779	0.111663
	856	0.52606	0.318489	0.270632	0.225336	0.241831	0.257747	0.237256	0.45195	0.136635	0.256108	0.391298	0.585585	0.169682	0.33517	0.232101	0.237232	0.226743	0.367553	0.267072	0.25222	0.230737	0.197706	0.225185	0.411397	0.293822	0.110533
	857	0.515504	0.307524	0.272005	0.224886	0.243086	0.263496	0.237329	0.450634	0.130607	0.254512	0.389983	0.582915	0.163766	0.330188	0.222794	0.235583	0.213171	0.346908	0.257657	0.252412	0.222603	0.195604	0.224647	0.411371	0.289549	0.110088
	858	0.505667	0.296798	0.272381	0.222645	0.247417	0.271857	0.234869	0.449302	0.124707	0.253669	0.388387	0.5806	0.158221	0.324649	0.21429	0.232709	0.193765	0.321662	0.245216	0.251677	0.211855	0.193169	0.224161	0.411124	0.284617	0.110305
	859	0.49794	0.286975	0.271865	0.218674	0.255845	0.28432	0.231932	0.448023	0.119824	0.252073	0.387081	0.578562	0.152483	0.320011	0.205255	0.227982	0.17256	0.293446	0.228994	0.251879	0.19784	0.18992	0.223615	0.411144	0.27951	0.111524
	860	0.490446	0.277099	0.269583	0.212289	0.266684	0.298508	0.226069	0.446717	0.115696	0.251228	0.38549	0.576774	0.14707	0.315853	0.196793	0.221523	0.152513	0.267815	0.208229	0.251154	0.1799	0.186069	0.223123	0.410935	0.274065	0.113693
	861	0.484691	0.267914	0.266	0.203414	0.276481	0.311093	0.21962	0.445456	0.112399	0.249633	0.384186	0.575167	0.141429	0.312246	0.187511	0.212572	0.13682	0.246505	0.184966	0.251362	0.159801	0.181157	0.222572	0.410986	0.268499	0.116733
	862	0.478832	0.259142	0.260128	0.191686	0.284607	0.321289	0.212143	0.444161	0.109841	0.248788	0.382594	0.573737	0.136083	0.309013	0.179059	0.201593	0.123279	0.229207	0.164767	0.250644	0.142351	0.175184	0.222078	0.410802	0.262959	0.119924
	863	0.474437	0.252083	0.252255	0.180191	0.291385	0.329584	0.207027	0.442907	0.108107	0.247195	0.381285	0.572421	0.130488	0.306156	0.17114	0.190516	0.113846	0.215928	0.147606	0.250855	0.127524	0.168697	0.221526	0.410873	0.258085	0.122971
	864	0.469698	0.245868	0.241322	0.170628	0.297007	0.335788	0.201693	0.441614	0.107184	0.24635	0.379689	0.57123	0.125165	0.303568	0.165031	0.181357	0.106665	0.206854	0.134128	0.250141	0.11588	0.163453	0.221031	0.410707	0.253835	0.125405
	865	0.466227	0.241517	0.227283	0.162593	0.301684	0.340237	0.198498	0.440361	0.107211	0.24476	0.378373	0.570106	0.119578	0.301238	0.159726	0.173142	0.10387	0.202223	0.123594	0.250353	0.106779	0.158784	0.220481	0.410789	0.250392	0.127332
	866	0.462242	0.238318	0.209154	0.155978	0.305547	0.342607	0.195072	0.439066	0.108235	0.243916	0.37677	0.569069	0.114248	0.299098	0.156485	0.166442	0.103908	0.20261	0.116924	0.249642	0.101017	0.155287	0.219987	0.410632	0.247594	0.12849
	867	0.459385	0.237423	0.185989	0.150733	0.308763	0.343083	0.193779	0.437809	0.110332	0.242328	0.375445	0.568067	0.108646	0.297135	0.15444	0.16057	0.109085	0.208514	0.113609	0.249853	0.0981524	0.152387	0.219438	0.410721	0.245654	0.129108
	868	0.455896	0.238237	0.161016	0.146741	0.311412	0.341247	0.192346	0.436509	0.112565	0.241485	0.373833	0.567128	0.10329	0.295303	0.154952	0.156097	0.118378	0.221142	0.114898	0.249144	0.0992661	0.150707	0.218947	0.41057	0.24463	0.128986
	869	0.453436	0.242129	0.140713	0.144092	0.313626	0.336987	0.193193	0.435247	0.114283	0.239901	0.372498	0.566201	0.0976544	0.29359	0.157364	0.152457	0.132286	0.238978	0.120436	0.249354	0.104051	0.149751	0.2184	0.410661	0.244887	0.128331
	870	0.450262	0.248592	0.123206	0.142743	0.315449	0.330921	0.194136	0.433942	0.115697	0.239059	0.370876	0.56532	0.0922578	0.291965	0.16309	0.15028	0.144328	0.255986	0.132168	0.248645	0.114187	0.150233	0.217911	0.41051	0.245907	0.127124
	871	0.448048	0.25905	0.110037	0.142884	0.31699	0.32553	0.197469	0.432675	0.116779	0.237478	0.369529	0.564436	0.0865762	0.290419	0.171954	0.1491	0.155232	0.269845	0.147112	0.248854	0.127098	0.151679	0.217367	0.4106	0.247781	0.125774
	872	0.445065	0.269541	0.0996969	0.14443	0.318263	0.320735	0.199811	0.431365	0.117635	0.236637	0.367895	0.563588	0.0811273	0.288932	0.183436	0.149482	0.16348	0.281435	0.160768	0.248146	0.138896	0.155045	0.21688	0.410448	0.249697	0.124479
	873	0.442993	0.278108	0.0938245	0.146426	0.319361	0.316828	0.202683	0.430092	0.118261	0.23506	0.366534	0.562726	0.0753901	0.287495	0.192933	0.150069	0.171286	0.290921	0.171876	0.248353	0.148493	0.158851	0.216338	0.410534	0.251477	0.123471
	874	0.440116	0.284991	0.0912267	0.147859	0.320278	0.313273	0.204071	0.428777	0.118728	0.23422	0.364885	0.561892	0.0698806	0.286096	0.201381	0.150843	0.176913	0.298783	0.181318	0.247646	0.15665	0.162178	0.215853	0.410379	0.252843	0.122561
	875	0.438118	0.290772	0.0938927	0.149175	0.321093	0.310414	0.206199	0.4275	0.119034	0.232645	0.363508	0.561039	0.0640808	0.284728	0.207767	0.151526	0.182537	0.30518	0.188925	0.247851	0.163222	0.164764	0.215313	0.41046	0.254156	0.121711
	876	0.435289	0.295228	0.100734	0.15015	0.321787	0.307743	0.206941	0.42618	0.119231	0.231805	0.361841	0.56021	0.0585058	0.283383	0.213621	0.152687	0.186343	0.310451	0.195436	0.247144	0.168847	0.167024	0.21483	0.410299	0.255238	0.120721
	877	0.433316	0.299037	0.114666	0.15111	0.322429	0.305623	0.208537	0.424899	0.119316	0.230232	0.360443	0.559358	0.0526408	0.282057	0.217852	0.153985	0.190457	0.314708	0.200592	0.247347	0.173302	0.16869	0.214292	0.410373	0.256469	0.119604
	878	0.430497	0.301824	0.130743	0.151878	0.32299	0.303574	0.20883	0.423574	0.119329	0.229392	0.358755	0.558528	0.0470008	0.280744	0.221906	0.156057	0.193015	0.318202	0.205069	0.24664	0.17717	0.170196	0.21381	0.410204	0.257497	0.118441
	879	0.428518	0.304274	0.144658	0.152749	0.323534	0.301972	0.210054	0.422289	0.119264	0.227818	0.357333	0.557673	0.0507973	0.279442	0.224657	0.158566	0.1961	0.321	0.208536	0.246841	0.180165	0.171221	0.213274	0.410269	0.258792	0.116845
	880	0.425682	0.305926	0.156117	0.153569	0.324022	0.300354	0.210038	0.420961	0.119154	0.226975	0.35562	0.556838	0.0596668	0.278146	0.227483	0.16222	0.197817	0.323296	0.211622	0.246135	0.182832	0.172201	0.212794	0.410092	0.259982	0.114948
	881	0.423675	0.307457	0.165983	0.154621	0.324515	0.299107	0.211007	0.419671	0.11899	0.2254	0.354169	0.555976	0.0697037	0.276854	0.229233	0.1667	0.200216	0.325121	0.213945	0.246334	0.184838	0.172786	0.212259	0.410147	0.261196	0.113144
	882	0.420804	0.308352	0.173945	0.155754	0.324969	0.297783	0.210781	0.418337	0.1188	0.224552	0.352427	0.555136	0.0818776	0.275566	0.231238	0.172589	0.20138	0.326626	0.216097	0.245629	0.186698	0.173407	0.21178	0.40996	0.26227	0.111211
	883	0.418753	0.309276	0.180941	0.156936	0.325442	0.296775	0.211577	0.417042	0.118572	0.222972	0.350944	0.554268	0.096237	0.274277	0.232326	0.177697	0.203333	0.327818	0.21766	0.245826	0.188048	0.173694	0.211246	0.410004	0.263403	0.109341
	884	0.415834	0.309677	0.186468	0.157725	0.325886	0.295646	0.211212	0.415703	0.118331	0.222114	0.34917	0.553421	0.113965	0.272989	0.233795	0.181064	0.204143	0.328818	0.219201	0.245121	0.189379	0.174073	0.210769	0.409806	0.264346	0.107409
	885	0.413727	0.310212	0.191464	0.158444	0.326357	0.294795	0.211894	0.414402	0.118065	0.220526	0.347654	0.552546	0.134282	0.271699	0.234458	0.182568	0.205815	0.329612	0.220273	0.245317	0.190306	0.174163	0.210236	0.409837	0.26536	0.10561
	886	0.410749	0.310303	0.195314	0.158868	0.326805	0.293791	0.211439	0.413055	0.117793	0.219655	0.345849	0.551693	0.154409	0.270408	0.235588	0.182353	0.206408	0.3303	0.221426	0.244613	0.191302	0.174384	0.209759	0.409628	0.266079	0.104019
	887	0.408578	0.310598	0.198941	0.159275	0.327285	0.293038	0.212047	0.411745	0.117504	0.218053	0.344303	0.550813	0.172222	0.269112	0.235989	0.180013	0.207912	0.330856	0.222193	0.244808	0.191965	0.174347	0.209228	0.409649	0.266686	0.102834
	888	0.405533	0.310503	0.201656	0.159446	0.327744	0.29211	0.211536	0.410388	0.117216	0.217164	0.342474	0.549955	0.188919	0.267814	0.236914	0.175599	0.208381	0.331363	0.223111	0.244104	0.192757	0.174468	0.208752	0.40943	0.266972	0.101873
	889	0.403292	0.310659	0.204363	0.159641	0.328237	0.291414	0.212099	0.409067	0.116915	0.215543	0.340908	0.549069	0.204101	0.26651	0.237162	0.168561	0.209792	0.331787	0.223698	0.244298	0.193264	0.174352	0.208221	0.409441	0.267183	0.10126
	890	0.400177	0.310461	0.206325	0.15964	0.32871	0.290528	0.211555	0.407697	0.116618	0.214629	0.33907	0.548207	0.218646	0.265203	0.237971	0.158739	0.210198	0.3322	0.224481	0.243595	0.193941	0.174412	0.207746	0.409216	0.267082	0.100882
	891	0.397863	0.310544	0.208431	0.159693	0.329218	0.28986	0.212091	0.406362	0.116312	0.212982	0.337508	0.547317	0.232166	0.263888	0.238139	0.145489	0.211564	0.33256	0.224972	0.243787	0.194365	0.17425	0.207217	0.409224	0.266908	0.100898
	892	0.394679	0.310296	0.209911	0.159579	0.329705	0.288992	0.21153	0.404976	0.116012	0.212036	0.335695	0.546451	0.245425	0.262568	0.238892	0.128648	0.211945	0.332931	0.225688	0.243086	0.194984	0.174276	0.206742	0.409001	0.266419	0.101249
	893	0.392297	0.310348	0.211638	0.15954	0.330228	0.288332	0.21205	0.403623	0.115706	0.210356	0.334179	0.545558	0.258003	0.261241	0.239025	0.111529	0.213297	0.333269	0.226135	0.243277	0.19537	0.174089	0.206214	0.409017	0.266013	0.101877
	894	0.389055	0.310083	0.212819	0.159354	0.330729	0.287467	0.211482	0.402219	0.115406	0.209372	0.332448	0.54469	0.270602	0.259905	0.239757	0.0978402	0.213676	0.333631	0.226826	0.242577	0.195967	0.174098	0.205741	0.408809	0.265606	0.102412
	895	0.386624	0.31013	0.214321	0.159256	0.331264	0.286803	0.211996	0.400845	0.1151	0.207652	0.331053	0.543795	0.28262	0.258561	0.239884	0.0861649	0.215032	0.333971	0.227262	0.242766	0.196344	0.1739	0.205213	0.40885	0.265392	0.102992
	896	0.38335	0.309867	0.215333	0.159025	0.331778	0.285929	0.211426	0.399419	0.114802	0.206623	0.329499	0.542925	0.29404	0.257208	0.240617	0.0774337	0.215424	0.334341	0.227953	0.242068	0.196941	0.173904	0.204741	0.408681	0.265139	0.103414
	897	0.380908	0.309923	0.216712	0.158893	0.332325	0.285254	0.211938	0.398022	0.114498	0.204859	0.328343	0.542027	0.303917	0.255844	0.240754	0.0708103	0.216794	0.334694	0.228397	0.242256	0.197324	0.173704	0.204214	0.408778	0.265049	0.103784
	898	0.377655	0.309673	0.217639	0.158636	0.332848	0.284367	0.21137	0.396573	0.114201	0.203783	0.327118	0.541156	0.312799	0.254468	0.241499	0.0672613	0.217204	0.335081	0.229101	0.241559	0.197933	0.173707	0.203743	0.408685	0.264919	0.103909
	899	0.375271	0.309744	0.218966	0.158485	0.333405	0.283676	0.211883	0.395154	0.113898	0.201973	0.326388	0.540257	0.319937	0.25308	0.241653	0.0661867	0.218593	0.335452	0.229563	0.241747	0.198331	0.173509	0.203217	0.408883	0.264969	0.103889
	900	0.37213	0.309511	0.219864	0.158215	0.333938	0.282776	0.211319	0.393685	0.113602	0.200853	0.325724	0.539386	0.325722	0.251678	0.242415	0.068781	0.219025	0.335855	0.230286	0.24105	0.198956	0.173516	0.202746	0.408924	0.264998	0.103531
	901	0.369924	0.309599	0.221182	0.158055	0.334504	0.282073	0.211833	0.392249	0.113299	0.199006	0.325703	0.538486	0.329278	0.250262	0.242589	0.0745712	0.220433	0.336243	0.230768	0.241237	0.199373	0.173324	0.202222	0.409295	0.26523	0.102941
	902	0.367048	0.309383	0.222087	0.15778	0.335045	0.281165	0.211274	0.390768	0.113002	0.197853	0.325949	0.537614	0.330848	0.248831	0.24337	0.0849635	0.220888	0.336661	0.231513	0.240543	0.200016	0.173336	0.201751	0.409555	0.265468	0.101945
	903	0.365213	0.309488	0.223423	0.157617	0.33562	0.280458	0.211791	0.389327	0.112698	0.195989	0.327057	0.536715	0.329373	0.247385	0.243563	0.0959349	0.222316	0.337063	0.232015	0.240729	0.20045	0.173148	0.201227	0.410205	0.265784	0.100944
	904	0.362844	0.309289	0.224355	0.157342	0.336169	0.279555	0.211238	0.387853	0.112398	0.194835	0.328731	0.535843	0.324889	0.245922	0.244359	0.10495	0.222792	0.337493	0.232779	0.240035	0.20111	0.173165	0.200757	0.410811	0.265813	0.100053
	905	0.361682	0.309408	0.225723	0.15718	0.336752	0.278863	0.211757	0.386432	0.11209	0.192997	0.331576	0.534943	0.316852	0.244446	0.244569	0.112512	0.224238	0.337904	0.2333	0.240221	0.201561	0.172983	0.200233	0.411895	0.265838	0.0993239
	906	0.360195	0.309222	0.226689	0.156908	0.33731	0.27799	0.211209	0.384997	0.111785	0.191898	0.335438	0.534072	0.309053	0.242955	0.245379	0.11893	0.224733	0.338342	0.23408	0.239529	0.202234	0.173004	0.199762	0.413029	0.265781	0.098764
	907	0.360164	0.309353	0.228091	0.156749	0.337903	0.277343	0.211731	0.38364	0.11147	0.190161	0.340878	0.533173	0.302911	0.241454	0.245601	0.124205	0.226195	0.33876	0.234617	0.239714	0.202698	0.172826	0.199238	0.414773	0.265985	0.0984978
	908	0.36012	0.309178	0.229089	0.156481	0.338471	0.276539	0.211187	0.382301	0.111157	0.189217	0.348102	0.532302	0.298152	0.239942	0.24642	0.128768	0.226707	0.339202	0.235409	0.239023	0.203382	0.17285	0.198766	0.416692	0.266228	0.0984274
	909	0.361905	0.30932	0.230518	0.156326	0.339076	0.275989	0.211711	0.38108	0.110834	0.187708	0.356081	0.531404	0.294185	0.238428	0.24665	0.132461	0.228182	0.339627	0.235956	0.239207	0.203855	0.172675	0.198241	0.419444	0.266703	0.0986169
	910	0.364136	0.309155	0.231535	0.156063	0.339657	0.275319	0.211172	0.379929	0.110511	0.187078	0.362495	0.530534	0.29107	0.236915	0.247474	0.135734	0.228708	0.340076	0.236757	0.238518	0.204547	0.172701	0.197767	0.422152	0.267083	0.0988472
	911	0.368737	0.309305	0.232969	0.155912	0.340276	0.274944	0.211698	0.378959	0.110177	0.186	0.368517	0.529636	0.288134	0.235417	0.247708	0.138342	0.230192	0.34051	0.23731	0.2387	0.205025	0.172526	0.197238	0.424732	0.267624	0.0992177
	912	0.374454	0.30915	0.233977	0.155653	0.340873	0.274506	0.211163	0.378139	0.109842	0.185936	0.373436	0.528767	0.28553	0.233938	0.248532	0.140734	0.230727	0.340974	0.238115	0.238012	0.20572	0.172552	0.196761	0.426884	0.268099	0.0996171
	913	0.383304	0.309311	0.235381	0.155507	0.34151	0.274426	0.21169	0.377596	0.109495	0.1856	0.378121	0.527871	0.282542	0.232503	0.248767	0.14261	0.232216	0.341428	0.238672	0.238194	0.206201	0.172377	0.196228	0.429013	0.268773	0.100202
	914	0.394294	0.309167	0.236333	0.155252	0.342126	0.274367	0.21116	0.377324	0.109147	0.186483	0.381934	0.527003	0.279355	0.231122	0.249587	0.144412	0.232754	0.341921	0.239478	0.237507	0.206897	0.172401	0.195745	0.430762	0.269439	0.100889
	915	0.408465	0.309343	0.237645	0.155109	0.342784	0.274758	0.211689	0.377471	0.108788	0.18736	0.385636	0.526107	0.275385	0.229832	0.249819	0.145805	0.234238	0.342419	0.240034	0.237687	0.207378	0.172224	0.195206	0.432546	0.270322	0.101821
	916	0.42122	0.309218	0.238465	0.154857	0.343423	0.275297	0.211163	0.37807	0.108427	0.18976	0.388595	0.525241	0.272055	0.228651	0.250632	0.147223	0.234769	0.34297	0.240837	0.237001	0.208072	0.172244	0.194715	0.433981	0.27112	0.102695
	917	0.433008	0.309416	0.239593	0.154717	0.344106	0.276417	0.211693	0.379296	0.108057	0.192544	0.391509	0.524346	0.2696	0.227635	0.250857	0.148305	0.236237	0.343548	0.241391	0.23718	0.20855	0.172063	0.194167	0.435474	0.272071	0.103569
	918	0.442673	0.309321	0.240167	0.154468	0.34477	0.277872	0.211171	0.38124	0.107689	0.19729	0.393733	0.523481	0.268159	0.226815	0.251662	0.149479	0.236745	0.344206	0.24219	0.236493	0.209241	0.172079	0.193666	0.436622	0.272968	0.104294
	919	0.451936	0.309556	0.240969	0.154329	0.345481	0.280085	0.211703	0.384099	0.107316	0.202996	0.395919	0.522588	0.267291	0.226274	0.251879	0.150368	0.238178	0.344924	0.242741	0.23667	0.209716	0.171893	0.193107	0.437819	0.274077	0.105024
	920	0.459409	0.30951	0.241125	0.154082	0.34617	0.282928	0.211186	0.3881	0.106949	0.211271	0.397397	0.521724	0.267295	0.22606	0.252674	0.151396	0.23864	0.345763	0.243537	0.235983	0.210404	0.171904	0.192593	0.438648	0.275198	0.105616
	921	0.466784	0.309806	0.241389	0.153944	0.346906	0.286137	0.21172	0.392902	0.106586	0.221421	0.398781	0.520831	0.267734	0.226295	0.252885	0.152172	0.240008	0.346715	0.244085	0.236157	0.210878	0.171715	0.192019	0.439484	0.276556	0.106211
	922	0.472575	0.309837	0.240873	0.153698	0.347618	0.288601	0.211207	0.397291	0.10624	0.233798	0.399366	0.519969	0.268977	0.227053	0.253675	0.153116	0.240389	0.34785	0.24488	0.23547	0.211565	0.171721	0.191489	0.439893	0.277798	0.106639
	923	0.478418	0.310231	0.240292	0.15356	0.348372	0.290976	0.211744	0.401127	0.105912	0.244575	0.399733	0.519077	0.27062	0.228513	0.253883	0.153831	0.241646	0.349177	0.24543	0.23564	0.21204	0.171529	0.190899	0.440224	0.27906	0.107088
	924	0.482756	0.310382	0.238736	0.153313	0.349095	0.292796	0.211236	0.404444	0.105617	0.254767	0.399119	0.518215	0.273078	0.230776	0.254674	0.154734	0.241891	0.350777	0.246232	0.234951	0.212733	0.171533	0.19035	0.440028	0.280093	0.107398
	925	0.487158	0.310926	0.236862	0.153174	0.349852	0.294593	0.211775	0.407417	0.105365	0.263179	0.398083	0.517323	0.275915	0.234117	0.254893	0.155421	0.242973	0.352684	0.246795	0.235117	0.213219	0.171342	0.189741	0.439614	0.281147	0.107692
	926	0.489999	0.311262	0.233746	0.152925	0.350562	0.295928	0.211272	0.410029	0.105172	0.271393	0.395765	0.516462	0.278923	0.238645	0.2557	0.156307	0.243	0.354995	0.247615	0.234425	0.213928	0.171351	0.189173	0.438518	0.281962	0.107816
	927	0.492774	0.312034	0.229909	0.152784	0.35129	0.297291	0.211812	0.412439	0.105059	0.278119	0.392742	0.51557	0.281137	0.244863	0.255946	0.156985	0.243808	0.357781	0.248207	0.234587	0.214439	0.171168	0.188546	0.436984	0.282761	0.107889
	928	0.493789	0.312644	0.224988	0.152532	0.351946	0.298245	0.211314	0.41461	0.105048	0.284874	0.387893	0.514708	0.283082	0.251909	0.256795	0.157869	0.2435	0.361156	0.249068	0.233892	0.215183	0.171192	0.18796	0.434553	0.283281	0.107773
	929	0.494448	0.313755	0.220897	0.152387	0.352589	0.299253	0.211856	0.416682	0.105173	0.290319	0.383012	0.513815	0.284179	0.258218	0.257102	0.158549	0.243929	0.365164	0.249716	0.234048	0.215743	0.171031	0.187318	0.431313	0.283771	0.107606
	930	0.492969	0.314767	0.216979	0.152131	0.35312	0.299873	0.211361	0.418609	0.105464	0.29591	0.379061	0.512952	0.284867	0.263775	0.258033	0.159438	0.243433	0.369241	0.250652	0.233349	0.216552	0.171086	0.186721	0.427444	0.284074	0.107324
	931	0.490645	0.316387	0.213981	0.15198	0.35359	0.30055	0.211902	0.42052	0.105975	0.300264	0.376272	0.512057	0.284535	0.268628	0.258452	0.160124	0.24401	0.372874	0.2514	0.233499	0.217197	0.170969	0.186073	0.424211	0.284421	0.107004
	932	0.48558	0.317797	0.210999	0.151719	0.353882	0.300833	0.211408	0.422358	0.106746	0.30478	0.374255	0.511191	0.283576	0.272954	0.259529	0.16102	0.243748	0.376284	0.252463	0.232797	0.218116	0.171082	0.185477	0.421047	0.284568	0.106519
	933	0.478927	0.319321	0.208825	0.151561	0.354036	0.301151	0.211946	0.424245	0.107861	0.308026	0.373391	0.510292	0.281305	0.276778	0.260139	0.161713	0.244503	0.3794	0.253375	0.232942	0.218904	0.171043	0.184843	0.418362	0.284704	0.105903
	934	0.468595	0.320411	0.206587	0.151293	0.353913	0.301041	0.211448	0.426121	0.109369	0.311345	0.373297	0.509422	0.278082	0.280223	0.261458	0.162617	0.244389	0.382357	0.254645	0.232238	0.220001	0.171256	0.184274	0.415593	0.284582	0.10505
	935	0.456406	0.321648	0.205105	0.151127	0.353537	0.30092	0.211976	0.428104	0.111409	0.31325	0.37444	0.508517	0.273226	0.283294	0.262377	0.163315	0.245251	0.385097	0.255816	0.232379	0.221013	0.171346	0.183687	0.413124	0.284432	0.104058
	936	0.443947	0.322463	0.203539	0.150851	0.352731	0.300302	0.211467	0.430132	0.114018	0.315019	0.376517	0.50764	0.268529	0.286077	0.264081	0.164223	0.245215	0.387723	0.257408	0.231675	0.222388	0.171723	0.183188	0.410427	0.28422	0.103113
	937	0.434572	0.323434	0.202736	0.150676	0.351502	0.299599	0.211976	0.432317	0.117473	0.31509	0.380015	0.506727	0.264664	0.288555	0.26548	0.164925	0.246119	0.390169	0.258978	0.231817	0.223745	0.172017	0.182703	0.407862	0.284298	0.102334
	938	0.426104	0.323977	0.201887	0.150391	0.349619	0.298284	0.211445	0.434606	0.121203	0.314672	0.384863	0.505841	0.26172	0.290784	0.267776	0.165836	0.246094	0.392517	0.261058	0.231118	0.225542	0.17265	0.182344	0.40493	0.284386	0.10167
	939	0.42019	0.324659	0.201871	0.150207	0.347066	0.29679	0.211921	0.4371	0.124442	0.312095	0.390513	0.504918	0.259373	0.292726	0.269905	0.166539	0.246966	0.394688	0.263226	0.231268	0.227414	0.173261	0.182048	0.401929	0.28463	0.101144
	940	0.414997	0.324883	0.201915	0.149914	0.343525	0.294467	0.211349	0.439773	0.127386	0.3085	0.395007	0.50402	0.257911	0.294408	0.273091	0.16745	0.246871	0.396749	0.266034	0.230585	0.229841	0.174285	0.181937	0.398712	0.284734	0.100628
	941	0.412188	0.325198	0.202935	0.149723	0.338978	0.292402	0.21177	0.442482	0.129976	0.301988	0.39907	0.503082	0.257002	0.295768	0.276312	0.168154	0.247623	0.398601	0.268988	0.230755	0.232393	0.17537	0.181966	0.396232	0.284957	0.100164
	942	0.410086	0.324995	0.204201	0.149423	0.332895	0.29104	0.211131	0.444479	0.132348	0.294586	0.40203	0.50217	0.257009	0.296808	0.280648	0.169066	0.247356	0.400292	0.272157	0.230104	0.235131	0.176985	0.182267	0.394023	0.285051	0.0996722
	943	0.410433	0.324799	0.206679	0.149229	0.326165	0.29062	0.211464	0.445552	0.134458	0.28709	0.40455	0.501216	0.257648	0.29743	0.284348	0.169771	0.247866	0.401701	0.274803	0.230315	0.237416	0.178643	0.182823	0.392591	0.285317	0.0992072
	944	0.411693	0.323987	0.209688	0.148929	0.320094	0.290942	0.21072	0.44553	0.136403	0.28147	0.405942	0.500286	0.259323	0.297612	0.288208	0.170687	0.247286	0.402855	0.277503	0.229721	0.239749	0.180401	0.183779	0.391469	0.285595	0.0987448
	945	0.415367	0.323051	0.214273	0.148739	0.314683	0.292361	0.210918	0.444348	0.138135	0.276093	0.406798	0.499313	0.261794	0.297209	0.291222	0.171401	0.247386	0.403595	0.279761	0.230005	0.2417	0.181774	0.185162	0.391199	0.286095	0.098279
	946	0.418246	0.321351	0.219791	0.14845	0.309845	0.294726	0.210011	0.441723	0.139724	0.272181	0.406359	0.498364	0.264626	0.296179	0.294513	0.17233	0.246291	0.40393	0.282107	0.229508	0.243727	0.183188	0.187128	0.391356	0.286486	0.0976586
	947	0.420935	0.31933	0.22747	0.148278	0.305473	0.298448	0.210005	0.437515	0.141114	0.268229	0.405185	0.497372	0.266629	0.294273	0.297014	0.173063	0.245738	0.403644	0.284043	0.229912	0.2454	0.184273	0.189775	0.392546	0.286903	0.0968386
	948	0.422063	0.316335	0.235853	0.148017	0.301487	0.303506	0.208857	0.431313	0.142355	0.265475	0.40234	0.496405	0.26844	0.291865	0.299839	0.174022	0.243845	0.402727	0.286076	0.229573	0.247156	0.185431	0.19325	0.394358	0.287108	0.0957937
	949	0.423114	0.312724	0.243696	0.147886	0.297829	0.310288	0.208549	0.422892	0.143374	0.262467	0.399048	0.495395	0.269532	0.289738	0.301896	0.174797	0.242336	0.400906	0.287699	0.23014	0.248558	0.186287	0.197829	0.397556	0.287272	0.0946461
	950	0.42256	0.307868	0.249504	0.147684	0.29443	0.319147	0.207049	0.411586	0.144202	0.260467	0.395661	0.494414	0.270417	0.288023	0.304281	0.175814	0.23977	0.398707	0.289401	0.229866	0.250029	0.187234	0.202888	0.401065	0.287169	0.093454
	951	0.421872	0.301893	0.2542	0.147629	0.291267	0.328705	0.206291	0.398273	0.144745	0.258054	0.392601	0.493394	0.270573	0.286637	0.305882	0.176667	0.238262	0.396436	0.29066	0.23039	0.251116	0.187887	0.207287	0.40425	0.286874	0.0923066
	952	0.419456	0.295305	0.256935	0.14753	0.288283	0.336238	0.204445	0.386258	0.145017	0.256536	0.38924	0.492409	0.27047	0.285525	0.307771	0.177786	0.235845	0.393906	0.291946	0.230071	0.252228	0.188629	0.211293	0.406657	0.286241	0.0912862
	953	0.416729	0.290359	0.258442	0.147609	0.285478	0.342572	0.203775	0.377092	0.144891	0.254602	0.385964	0.491395	0.269546	0.284631	0.308813	0.178774	0.234303	0.390927	0.292717	0.230583	0.252894	0.189069	0.214771	0.408713	0.28561	0.0904257
	954	0.412038	0.286336	0.25779	0.147683	0.28281	0.346983	0.202204	0.37041	0.144364	0.253588	0.382092	0.490428	0.268257	0.283915	0.310052	0.180066	0.231723	0.387369	0.293423	0.230287	0.253503	0.189577	0.217974	0.410074	0.284706	0.089603
	955	0.40697	0.284042	0.255561	0.147978	0.280298	0.3501	0.201776	0.366459	0.143256	0.252132	0.378027	0.489446	0.265973	0.28333	0.310329	0.181272	0.229849	0.382944	0.293491	0.230858	0.253562	0.189753	0.220774	0.411136	0.283722	0.0888148
	956	0.401438	0.282783	0.250733	0.148326	0.277914	0.351151	0.200441	0.365227	0.141566	0.251562	0.373017	0.488533	0.263745	0.282851	0.310645	0.182841	0.226784	0.377528	0.293347	0.230664	0.253438	0.189954	0.223375	0.411514	0.282474	0.088095
	957	0.3981	0.283443	0.24363	0.148961	0.275697	0.350629	0.200238	0.367093	0.13898	0.250544	0.3675	0.487631	0.261727	0.282432	0.309813	0.184391	0.224229	0.370691	0.29238	0.231383	0.252602	0.189769	0.225642	0.411572	0.281211	0.0875447
	958	0.395179	0.285428	0.234116	0.149732	0.273634	0.347587	0.199141	0.372296	0.136063	0.250424	0.360521	0.486834	0.260174	0.282117	0.308779	0.186389	0.220301	0.362348	0.290982	0.231395	0.251394	0.189538	0.227747	0.410893	0.279709	0.0871212
	959	0.394486	0.289784	0.22557	0.150882	0.271781	0.342485	0.19919	0.381397	0.133594	0.249894	0.353575	0.486088	0.258716	0.282025	0.306317	0.188465	0.216674	0.351841	0.288482	0.232383	0.249235	0.188836	0.229536	0.40978	0.278376	0.0868455
	960	0.394457	0.295946	0.218148	0.152295	0.270151	0.333904	0.198379	0.395018	0.131522	0.25032	0.347775	0.4855	0.257709	0.28219	0.303299	0.191115	0.212223	0.341339	0.285236	0.232743	0.24643	0.187982	0.231156	0.40796	0.2772	0.0869435
	961	0.396974	0.305369	0.212369	0.154207	0.268816	0.324323	0.198757	0.412472	0.129829	0.250433	0.343609	0.485028	0.25677	0.282617	0.298439	0.193973	0.209442	0.333084	0.280665	0.234167	0.242481	0.186532	0.232433	0.406077	0.276619	0.0876464
	962	0.400596	0.315691	0.207401	0.156588	0.267833	0.316045	0.198336	0.429092	0.128438	0.251549	0.340752	0.484796	0.256285	0.283322	0.292801	0.197605	0.206315	0.326393	0.276437	0.235073	0.238829	0.184761	0.233487	0.4037	0.276339	0.0887409
	963	0.407354	0.324746	0.203955	0.159298	0.267155	0.309117	0.199182	0.442824	0.127331	0.252186	0.339651	0.484775	0.25589	0.284334	0.286815	0.201349	0.204788	0.321661	0.272975	0.237168	0.235837	0.182417	0.234117	0.401146	0.276503	0.0899931
	964	0.415916	0.332006	0.201237	0.161601	0.266545	0.303217	0.199327	0.454203	0.126463	0.253628	0.340089	0.485118	0.255983	0.285684	0.282631	0.205082	0.202976	0.318612	0.270472	0.238897	0.233675	0.180499	0.234417	0.397917	0.276925	0.0914049
	965	0.428156	0.337968	0.200055	0.163773	0.266066	0.298439	0.200864	0.463251	0.125826	0.254648	0.342617	0.485812	0.256244	0.287432	0.278827	0.208349	0.202847	0.317682	0.268554	0.241991	0.232018	0.178916	0.234144	0.394288	0.277865	0.0929137
	966	0.439568	0.342266	0.199678	0.165583	0.26576	0.294441	0.201847	0.470087	0.12539	0.256642	0.347199	0.487012	0.256843	0.289618	0.276609	0.211582	0.202579	0.318756	0.267582	0.244933	0.231178	0.177982	0.233369	0.389751	0.279011	0.0943035
	967	0.449408	0.345331	0.201036	0.167309	0.265759	0.291429	0.204409	0.474674	0.125175	0.258402	0.354422	0.488424	0.257124	0.292364	0.274758	0.214421	0.204211	0.32247	0.267191	0.249482	0.23084	0.17735	0.231782	0.384505	0.280511	0.0953494
	968	0.456829	0.34668	0.20309	0.168718	0.266134	0.289098	0.206624	0.47692	0.125048	0.261355	0.364695	0.489991	0.257587	0.295414	0.274495	0.217277	0.205951	0.328748	0.267814	0.254198	0.231378	0.177398	0.229448	0.378057	0.282206	0.096098
	969	0.463114	0.346627	0.205562	0.170061	0.267039	0.287713	0.2107	0.476657	0.1248	0.264332	0.376666	0.491774	0.257806	0.298044	0.274698	0.219774	0.209947	0.338661	0.269141	0.260484	0.232525	0.177801	0.225894	0.370401	0.284176	0.0965778
	970	0.467002	0.34463	0.207229	0.171092	0.268599	0.287066	0.214701	0.473568	0.124416	0.268794	0.386619	0.493946	0.258245	0.300031	0.276654	0.222306	0.213394	0.349437	0.271654	0.265376	0.234696	0.178983	0.221887	0.362164	0.285937	0.0966803
	971	0.469762	0.340731	0.209007	0.172043	0.270985	0.287073	0.221042	0.467931	0.123846	0.273656	0.394934	0.496554	0.2585	0.301362	0.279318	0.224481	0.217186	0.358348	0.275035	0.269762	0.237617	0.180649	0.218416	0.355893	0.287672	0.0964296
	972	0.469966	0.335465	0.210127	0.172649	0.274449	0.286796	0.22678	0.461941	0.123088	0.280033	0.401027	0.499826	0.259026	0.302001	0.283915	0.226673	0.219862	0.3663	0.278797	0.272143	0.240867	0.183287	0.215593	0.351518	0.289255	0.0960472
	973	0.468748	0.331223	0.21144	0.173122	0.278655	0.286606	0.232411	0.456821	0.122081	0.285363	0.405606	0.503822	0.259437	0.301864	0.288193	0.228474	0.223199	0.373088	0.281727	0.273988	0.243399	0.186378	0.213295	0.349682	0.290776	0.0957728
	974	0.464571	0.327541	0.212187	0.173173	0.282553	0.286118	0.236083	0.452083	0.120814	0.29031	0.407967	0.508852	0.260179	0.300873	0.292426	0.230236	0.225588	0.379162	0.284511	0.273629	0.245804	0.189435	0.211526	0.35005	0.291903	0.095553
	975	0.45856	0.32498	0.213198	0.172991	0.286054	0.285734	0.239614	0.447734	0.119201	0.293748	0.408683	0.514987	0.260904	0.29887	0.295793	0.231528	0.228864	0.384431	0.286621	0.272459	0.247627	0.191656	0.210186	0.353477	0.292829	0.0954613
	976	0.451406	0.322853	0.213712	0.172253	0.289226	0.285079	0.241157	0.443455	0.117237	0.296918	0.406891	0.522517	0.261919	0.295735	0.299362	0.232675	0.231374	0.389196	0.288616	0.268686	0.24935	0.193508	0.20932	0.35978	0.293426	0.0956409
	977	0.446353	0.321758	0.214547	0.171122	0.292238	0.284554	0.24247	0.439191	0.114762	0.298557	0.403082	0.529836	0.262668	0.29117	0.30218	0.233218	0.234994	0.393386	0.289981	0.263591	0.25053	0.194572	0.208854	0.3701	0.293905	0.0961777
	978	0.441364	0.321062	0.214929	0.169227	0.29513	0.283787	0.241626	0.434656	0.11216	0.299862	0.396036	0.535623	0.263649	0.285598	0.305344	0.233441	0.238034	0.397214	0.29123	0.255204	0.251609	0.195226	0.208858	0.384342	0.293967	0.096874
	979	0.438064	0.321406	0.215613	0.166705	0.298057	0.283183	0.240266	0.42976	0.110109	0.29949	0.387634	0.540224	0.264455	0.28049	0.307861	0.232856	0.242451	0.40061	0.291828	0.245362	0.252126	0.195029	0.209316	0.404305	0.29405	0.0979823
	980	0.434705	0.322186	0.215805	0.1631	0.301059	0.282366	0.236436	0.424199	0.108691	0.298569	0.379886	0.543447	0.265559	0.276372	0.310831	0.231682	0.245857	0.403644	0.29226	0.235041	0.252499	0.194303	0.210092	0.427054	0.293985	0.0995127
	981	0.43286	0.324146	0.216304	0.158549	0.304274	0.281855	0.231491	0.418103	0.107976	0.295654	0.373587	0.545377	0.266577	0.273104	0.313237	0.229404	0.249221	0.406077	0.291972	0.227247	0.25225	0.192567	0.210695	0.447227	0.29374	0.101183
	982	0.430879	0.326259	0.216334	0.152386	0.307787	0.281509	0.224632	0.412513	0.107989	0.292122	0.36814	0.545777	0.267975	0.270687	0.316152	0.226107	0.251037	0.408052	0.29168	0.219944	0.251998	0.190073	0.211175	0.463297	0.293104	0.102849
	983	0.430352	0.328281	0.216683	0.145707	0.311368	0.281761	0.219526	0.408271	0.108862	0.287983	0.363904	0.544617	0.269399	0.269098	0.318199	0.221778	0.252849	0.409369	0.291076	0.214792	0.251476	0.186547	0.211419	0.475788	0.292463	0.104315
	984	0.429679	0.329518	0.216571	0.139899	0.314146	0.282348	0.21417	0.405073	0.110665	0.285223	0.360356	0.54152	0.271299	0.268374	0.320106	0.21788	0.253013	0.410112	0.29055	0.210025	0.251021	0.183354	0.211533	0.484424	0.291702	0.105278
	985	0.430471	0.330489	0.216777	0.135241	0.315939	0.283711	0.210488	0.403133	0.11362	0.282324	0.357917	0.536394	0.2734	0.268567	0.320862	0.214227	0.253023	0.410015	0.289574	0.207323	0.250178	0.180686	0.211389	0.489362	0.291046	0.105599
	986	0.430661	0.330612	0.216516	0.131567	0.316619	0.285642	0.206368	0.402321	0.11782	0.28056	0.356124	0.528751	0.275776	0.269756	0.321376	0.21106	0.251179	0.409127	0.288558	0.205047	0.249301	0.178762	0.211086	0.490101	0.290196	0.105176
	987	0.431304	0.330358	0.216559	0.128989	0.316165	0.288614	0.203733	0.402905	0.123699	0.278537	0.355442	0.520752	0.277546	0.272106	0.320561	0.207867	0.248854	0.407064	0.286933	0.204947	0.247897	0.177264	0.21048	0.486451	0.289376	0.104109
	988	0.430968	0.329107	0.216115	0.127416	0.314335	0.292511	0.200537	0.404856	0.130431	0.277509	0.355518	0.514374	0.279268	0.275324	0.319259	0.204922	0.244361	0.403882	0.285103	0.205502	0.246316	0.17652	0.209663	0.477723	0.288397	0.102661
	989	0.431089	0.327261	0.215946	0.127034	0.311033	0.297805	0.198714	0.408541	0.136302	0.276122	0.356426	0.50895	0.280442	0.278205	0.316333	0.201716	0.238738	0.398912	0.282441	0.208319	0.244016	0.176227	0.20845	0.463073	0.287171	0.100823
	990	0.430169	0.324178	0.215256	0.127844	0.305886	0.304618	0.196262	0.414041	0.14111	0.275633	0.356809	0.504697	0.281563	0.280247	0.31251	0.198516	0.231743	0.393382	0.27936	0.210719	0.241354	0.176764	0.20712	0.4442	0.285583	0.098942
	991	0.429639	0.320112	0.214793	0.130078	0.298727	0.31233	0.195137	0.421477	0.144852	0.274714	0.356975	0.501277	0.282129	0.281539	0.306625	0.194821	0.226717	0.388576	0.275156	0.213704	0.237721	0.17787	0.205923	0.427002	0.284079	0.0974585
	992	0.427985	0.314997	0.213747	0.133948	0.288916	0.318706	0.193354	0.428711	0.147619	0.274571	0.356407	0.498863	0.282606	0.282044	0.299348	0.190845	0.221392	0.384125	0.271182	0.215927	0.234288	0.17998	0.205014	0.412486	0.282378	0.0962935
	993	0.4266	0.310512	0.212853	0.138866	0.277346	0.324018	0.192844	0.434442	0.149321	0.273628	0.355593	0.497226	0.28246	0.281747	0.291404	0.18642	0.217634	0.379984	0.267878	0.219062	0.231434	0.182713	0.204303	0.400624	0.280788	0.0953241
	994	0.423974	0.306249	0.211286	0.143127	0.266661	0.327816	0.191672	0.438966	0.149981	0.272937	0.35397	0.496577	0.282153	0.280582	0.285411	0.182721	0.213446	0.375938	0.265421	0.221692	0.229312	0.185623	0.203887	0.390818	0.279176	0.0946432
	995	0.421447	0.302691	0.209762	0.146754	0.257807	0.330577	0.19183	0.442219	0.14942	0.271182	0.352003	0.496736	0.281064	0.278468	0.279799	0.179602	0.210625	0.371856	0.2635	0.22555	0.227652	0.187843	0.203697	0.383332	0.277726	0.0941361
	996	0.418223	0.299181	0.207434	0.149596	0.250485	0.331755	0.19142	0.444242	0.147611	0.269512	0.349083	0.497993	0.280054	0.275297	0.275783	0.177425	0.207268	0.367582	0.262451	0.229227	0.226745	0.189881	0.20385	0.377671	0.27624	0.0938108
	997	0.416514	0.296238	0.204991	0.151948	0.244735	0.331737	0.192467	0.444946	0.144198	0.266565	0.34566	0.499384	0.279208	0.270887	0.272073	0.175819	0.205159	0.362912	0.261972	0.234518	0.226331	0.191341	0.204304	0.374265	0.274924	0.0935725
	998	0.414638	0.293229	0.201696	0.153609	0.240467	0.32985	0.193104	0.444255	0.13981	0.263445	0.341016	0.500173	0.27887	0.265543	0.269862	0.175235	0.202454	0.357743	0.262461	0.240051	0.226754	0.192639	0.205185	0.372728	0.273534	0.0932558
	999	0.414253	0.290688	0.19895	0.154833	0.237795	0.326424	0.195413	0.441986	0.135804	0.258752	0.336122	0.500453	0.278653	0.260792	0.267965	0.175349	0.200941	0.351703	0.263684	0.247456	0.22781	0.193378	0.206508	0.373716	0.272476	0.0927679
	1000	0.413807	0.288008	0.196406	0.155381	0.236766	0.320513	0.197547	0.437971	0.132462	0.253512	0.33161	0.500155	0.278941	0.257436	0.267628	0.176689	0.198823	0.345443	0.266055	0.253798	0.229859	0.193938	0.208197	0.376306	0.271552	0.0920962
	1001	0.414986	0.285729	0.194723	0.155478	0.237586	0.313505	0.201721	0.432115	0.129681	0.246274	0.328258	0.499245	0.279349	0.255369	0.267723	0.178984	0.19792	0.339846	0.26947	0.259644	0.232809	0.193901	0.209751	0.379387	0.270977	0.0912844
	1002	0.416292	0.283319	0.193207	0.154817	0.240501	0.306937	0.205534	0.426003	0.127408	0.238255	0.325599	0.497643	0.280281	0.254762	0.269567	0.182901	0.196459	0.334657	0.273318	0.263751	0.236134	0.193613	0.211209	0.382112	0.270595	0.0904783
	1003	0.419501	0.281481	0.192602	0.153821	0.245179	0.301398	0.209914	0.420917	0.125592	0.229895	0.324171	0.495273	0.281376	0.255695	0.271252	0.187694	0.196274	0.329916	0.276124	0.267556	0.238558	0.192685	0.212509	0.385069	0.270602	0.0898757
	1004	0.423115	0.279691	0.192239	0.152709	0.249869	0.296396	0.212881	0.416393	0.124204	0.223703	0.323612	0.491982	0.283037	0.258414	0.273157	0.192403	0.195623	0.325455	0.278638	0.269623	0.24073	0.191817	0.21379	0.38797	0.270727	0.0893792
	1005	0.429112	0.278556	0.192907	0.151763	0.254016	0.292161	0.2164	0.412575	0.123226	0.21807	0.324522	0.487697	0.284983	0.263136	0.274435	0.19615	0.196383	0.321296	0.280282	0.271356	0.24215	0.190853	0.214979	0.391374	0.271183	0.0890855
	1006	0.434597	0.277551	0.19399	0.150746	0.257827	0.288248	0.218668	0.4092	0.122651	0.214453	0.326652	0.482108	0.287179	0.270227	0.276148	0.199497	0.196835	0.31733	0.281633	0.271228	0.243317	0.190074	0.216209	0.395027	0.271725	0.0887659
	1007	0.439577	0.277322	0.196324	0.149832	0.261476	0.28493	0.221621	0.406381	0.122503	0.21149	0.330661	0.476378	0.288538	0.280101	0.277345	0.20209	0.198926	0.313582	0.282124	0.270559	0.243742	0.189098	0.217405	0.39952	0.272564	0.0885126
	1008	0.443026	0.27738	0.19921	0.148785	0.265089	0.281784	0.223437	0.403924	0.122655	0.210682	0.336523	0.471909	0.289519	0.292474	0.279138	0.204396	0.200932	0.309993	0.28227	0.267747	0.243868	0.188234	0.218691	0.404624	0.273595	0.0884648
	1009	0.446201	0.278426	0.202533	0.14778	0.268867	0.279116	0.226037	0.401953	0.122775	0.21079	0.344077	0.468237	0.289546	0.304313	0.280551	0.206052	0.204994	0.306579	0.281461	0.264177	0.243169	0.187082	0.220007	0.411037	0.274823	0.0886907
	1010	0.447828	0.280004	0.204957	0.146573	0.272938	0.276522	0.227579	0.400314	0.122782	0.21344	0.350951	0.465693	0.289045	0.31393	0.282733	0.207479	0.208519	0.303514	0.280188	0.259682	0.242069	0.18595	0.221349	0.417982	0.275918	0.0890744
	1011	0.449163	0.282923	0.207436	0.14534	0.277523	0.274374	0.229985	0.399139	0.122664	0.217494	0.357175	0.46404	0.287385	0.321805	0.284684	0.208294	0.212144	0.301213	0.277719	0.256784	0.239936	0.184419	0.222331	0.424323	0.277012	0.0895621
	1012	0.448848	0.286379	0.209201	0.143809	0.282803	0.272386	0.231282	0.398138	0.122425	0.224498	0.362473	0.463634	0.284947	0.327799	0.287621	0.208878	0.214394	0.299667	0.275101	0.253638	0.237674	0.182795	0.22296	0.429055	0.277933	0.0900203
	1013	0.448046	0.290127	0.211105	0.14231	0.288675	0.270935	0.233092	0.397314	0.122041	0.231149	0.367465	0.464314	0.280989	0.332061	0.289931	0.208912	0.216904	0.299119	0.272449	0.251822	0.235383	0.180679	0.223095	0.432682	0.278775	0.0905435
	1014	0.445385	0.293434	0.212395	0.140958	0.294088	0.269686	0.233486	0.39659	0.121512	0.23719	0.371786	0.466564	0.275894	0.334402	0.292005	0.209065	0.218111	0.299615	0.270003	0.249658	0.23327	0.178788	0.222792	0.434744	0.279226	0.0910563
	1015	0.441774	0.297033	0.213888	0.140028	0.298674	0.269033	0.234271	0.3961	0.120801	0.241886	0.376038	0.470213	0.268632	0.3348	0.293003	0.209063	0.219657	0.301503	0.267303	0.248693	0.230937	0.177059	0.221863	0.435577	0.279493	0.0915625
	1016	0.43693	0.300493	0.21483	0.139329	0.30253	0.268678	0.233538	0.395764	0.119906	0.246434	0.379828	0.4761	0.260881	0.332947	0.293813	0.209272	0.219927	0.304887	0.26468	0.247306	0.228671	0.175746	0.220329	0.434646	0.279478	0.0921536
	1017	0.433501	0.304534	0.216014	0.139071	0.305713	0.269047	0.233038	0.395744	0.118765	0.249845	0.383732	0.482305	0.254085	0.32864	0.293479	0.209301	0.220535	0.310295	0.261615	0.247048	0.226023	0.174531	0.217944	0.432157	0.279457	0.0928357
	1018	0.429639	0.308746	0.216679	0.139093	0.308212	0.269895	0.230828	0.39597	0.117494	0.253369	0.387356	0.486923	0.248498	0.321945	0.29286	0.209523	0.219845	0.317826	0.258468	0.24633	0.223304	0.173724	0.214698	0.427476	0.279112	0.0933301
	1019	0.426856	0.313878	0.217605	0.139626	0.310054	0.271672	0.228582	0.39664	0.116386	0.255934	0.391114	0.490464	0.243806	0.315238	0.290955	0.209539	0.219392	0.328472	0.254661	0.246697	0.220015	0.173012	0.210228	0.420608	0.27881	0.0938509
	1020	0.423503	0.319531	0.218023	0.140546	0.311161	0.274244	0.224337	0.397689	0.115566	0.258796	0.394176	0.492726	0.240244	0.309905	0.288533	0.209722	0.217842	0.340299	0.250599	0.246352	0.216505	0.172728	0.204978	0.411563	0.278315	0.0943087
	1021	0.421017	0.326568	0.218695	0.142099	0.311517	0.277676	0.219595	0.39933	0.115023	0.260834	0.396907	0.493884	0.237531	0.305527	0.284608	0.209665	0.217287	0.35039	0.245536	0.246616	0.212131	0.172582	0.199997	0.402987	0.277833	0.0948424
	1022	0.41781	0.333961	0.218841	0.144233	0.310966	0.280797	0.213133	0.400856	0.114797	0.263283	0.398812	0.493756	0.235991	0.302142	0.279706	0.209734	0.216001	0.358999	0.240772	0.245973	0.208016	0.172922	0.195741	0.395487	0.277197	0.0952768
	1023	0.415279	0.34062	0.219207	0.146889	0.309606	0.283839	0.208403	0.401814	0.11491	0.264758	0.400334	0.492407	0.235425	0.29957	0.274069	0.209526	0.215678	0.366036	0.237017	0.245892	0.204772	0.173464	0.191982	0.38911	0.276692	0.0954737
	1024	0.411877	0.345378	0.218998	0.14913	0.307893	0.286546	0.203939	0.402268	0.11542	0.266245	0.400912	0.489551	0.236205	0.297824	0.270115	0.209431	0.214603	0.371831	0.234421	0.244829	0.202529	0.174257	0.188782	0.383435	0.276101	0.0953374
	1025	0.40893	0.348828	0.218945	0.15094	0.306082	0.289385	0.201552	0.402228	0.116386	0.266602	0.400942	0.48525	0.238318	0.296811	0.266402	0.209049	0.214457	0.376259	0.232846	0.244238	0.201168	0.174725	0.18599	0.378692	0.275626	0.0948751
	1026	0.405207	0.350315	0.21823	0.152151	0.303951	0.292083	0.199388	0.40166	0.117881	0.266939	0.399793	0.478876	0.241443	0.296572	0.264173	0.208726	0.213542	0.37952	0.232613	0.242566	0.200967	0.17529	0.183689	0.374468	0.275002	0.0939533
	1027	0.402512	0.35024	0.217571	0.152954	0.301447	0.295102	0.199372	0.400567	0.120031	0.266055	0.397803	0.472147	0.244124	0.297072	0.262226	0.208033	0.213535	0.381408	0.233652	0.24123	0.201865	0.175606	0.181772	0.371066	0.274475	0.092766
	1028	0.399237	0.347847	0.216134	0.153125	0.298352	0.298183	0.19972	0.398878	0.122651	0.26501	0.394222	0.467206	0.246789	0.298269	0.261799	0.207305	0.212749	0.382044	0.236363	0.238679	0.204207	0.176057	0.180348	0.368108	0.273887	0.0914289
	1029	0.396874	0.343366	0.214901	0.152827	0.294559	0.301778	0.202461	0.39655	0.125004	0.26257	0.389762	0.463513	0.249115	0.299385	0.261768	0.206095	0.212859	0.381038	0.240847	0.236298	0.20808	0.176312	0.179356	0.365958	0.273387	0.0899506
	1030	0.393875	0.335925	0.213292	0.151788	0.289814	0.305691	0.205875	0.393505	0.126838	0.25971	0.385098	0.461514	0.251638	0.29987	0.263458	0.204719	0.212173	0.379115	0.247485	0.23315	0.213815	0.176744	0.178858	0.364213	0.27284	0.0884481
	1031	0.391718	0.325454	0.211947	0.150143	0.28395	0.309945	0.212191	0.389654	0.128202	0.255188	0.381144	0.460955	0.254062	0.299775	0.265753	0.202705	0.212344	0.377181	0.256859	0.231301	0.221914	0.177031	0.178568	0.363001	0.272541	0.0870276
	1032	0.388892	0.312154	0.210066	0.147535	0.276624	0.313145	0.21891	0.38589	0.1291	0.249912	0.377181	0.462326	0.256908	0.298954	0.270239	0.200332	0.211699	0.37526	0.267164	0.229068	0.230817	0.177543	0.178549	0.361856	0.272088	0.0859694
	1033	0.386871	0.299843	0.208312	0.1444	0.268104	0.315314	0.225903	0.383288	0.129519	0.244186	0.373592	0.46549	0.259923	0.297361	0.274569	0.197264	0.211904	0.373208	0.27526	0.228051	0.237811	0.177961	0.178778	0.361217	0.271589	0.0855618
	1034	0.384177	0.289279	0.205849	0.141368	0.260324	0.316028	0.23073	0.381539	0.129444	0.240662	0.369725	0.471129	0.263606	0.29481	0.278285	0.194501	0.211294	0.370928	0.282184	0.226669	0.243793	0.178552	0.179434	0.360773	0.271045	0.0856761
	1035	0.382267	0.280597	0.203337	0.138928	0.254571	0.315556	0.23535	0.380996	0.128821	0.237759	0.36594	0.479094	0.267825	0.291195	0.280747	0.192007	0.211532	0.368228	0.287227	0.226526	0.24815	0.178892	0.180518	0.360978	0.27071	0.0862319
	1036	0.379896	0.273232	0.199891	0.136802	0.250512	0.313341	0.237938	0.381523	0.127609	0.236979	0.361585	0.490638	0.272499	0.286249	0.282776	0.190044	0.210959	0.365007	0.29115	0.22608	0.25154	0.179367	0.182244	0.361569	0.270393	0.0872913
	1037	0.378908	0.267583	0.196175	0.135181	0.248439	0.309565	0.240306	0.383537	0.12569	0.237003	0.357004	0.50293	0.276279	0.279804	0.283522	0.18825	0.211237	0.36099	0.293254	0.226977	0.253357	0.179634	0.184659	0.363037	0.270138	0.0885985
	1038	0.377836	0.263136	0.191267	0.133847	0.248289	0.303525	0.240581	0.386976	0.123248	0.239386	0.351496	0.512592	0.279539	0.271751	0.283811	0.186955	0.21071	0.356085	0.294151	0.227691	0.254132	0.180064	0.188016	0.365169	0.269594	0.089714
	1039	0.378351	0.260427	0.18679	0.133007	0.250449	0.295324	0.240467	0.392422	0.12102	0.242914	0.345729	0.520212	0.281842	0.263896	0.282713	0.185803	0.211041	0.349824	0.29303	0.229937	0.253164	0.180319	0.192457	0.368524	0.269153	0.0906776
	1040	0.37904	0.259033	0.182896	0.13248	0.255025	0.283965	0.238036	0.39981	0.119359	0.249315	0.340284	0.525421	0.283657	0.257608	0.280977	0.185156	0.210589	0.342969	0.29046	0.231534	0.250943	0.180766	0.197858	0.372693	0.268745	0.0914974
	1041	0.381664	0.259641	0.180049	0.132492	0.262575	0.270757	0.23482	0.410044	0.118191	0.25739	0.336174	0.528494	0.284491	0.252494	0.277661	0.184678	0.211038	0.336884	0.285294	0.233329	0.246481	0.181072	0.202861	0.377071	0.268569	0.0924667
	1042	0.384858	0.261585	0.177691	0.13291	0.273404	0.258601	0.229459	0.42063	0.117568	0.269172	0.332794	0.529016	0.284764	0.248752	0.273278	0.184761	0.210746	0.331617	0.279557	0.234015	0.241524	0.1816	0.207002	0.38075	0.268586	0.0934303
	1043	0.39054	0.264346	0.176446	0.133843	0.287546	0.249046	0.225323	0.42918	0.11749	0.280629	0.330708	0.527073	0.283911	0.246245	0.267938	0.185029	0.211384	0.327119	0.274755	0.235008	0.237375	0.182025	0.210362	0.384345	0.26907	0.0942754
	1044	0.397334	0.266984	0.175787	0.13471	0.301325	0.241481	0.221128	0.436401	0.118031	0.290084	0.329451	0.522023	0.28232	0.245208	0.263977	0.185548	0.211318	0.323269	0.271076	0.234894	0.234197	0.182659	0.21303	0.387516	0.269573	0.0949218
	1045	0.40758	0.270296	0.176401	0.13556	0.312484	0.236335	0.218532	0.442041	0.119241	0.297188	0.329643	0.513922	0.279272	0.245621	0.260122	0.185767	0.212226	0.32006	0.268213	0.235094	0.231723	0.18312	0.214967	0.39078	0.270258	0.0953341
	1046	0.418002	0.273925	0.177857	0.136258	0.321636	0.233287	0.215697	0.44638	0.12123	0.302653	0.330917	0.501478	0.275749	0.247832	0.257508	0.186118	0.212481	0.317424	0.266433	0.234159	0.230186	0.183781	0.216238	0.393816	0.270877	0.0952467
	1047	0.427491	0.278652	0.180866	0.137025	0.328633	0.232876	0.214378	0.449191	0.12412	0.305636	0.333977	0.487704	0.272422	0.251908	0.254988	0.186237	0.213777	0.3154	0.265432	0.233479	0.229321	0.184303	0.216739	0.397112	0.271736	0.0947849
	1048	0.435012	0.284208	0.185154	0.137705	0.333652	0.234989	0.212757	0.450604	0.127778	0.306822	0.338592	0.476711	0.269815	0.258158	0.253686	0.18653	0.21449	0.313957	0.265561	0.231602	0.229432	0.185054	0.216492	0.400351	0.27288	0.0943443
	1049	0.441846	0.291432	0.190193	0.138526	0.336514	0.240305	0.212636	0.450278	0.131251	0.305191	0.345083	0.467947	0.267475	0.264545	0.252527	0.186645	0.216358	0.313214	0.266582	0.229836	0.230314	0.185704	0.21532	0.404013	0.274322	0.0939225
	1050	0.446886	0.300151	0.194106	0.139335	0.337198	0.249036	0.21223	0.448299	0.134089	0.301205	0.35122	0.461848	0.26573	0.269481	0.252685	0.186982	0.217517	0.312897	0.268877	0.227327	0.232297	0.186612	0.213399	0.407613	0.275709	0.0935583
	1051	0.451402	0.311348	0.198013	0.140365	0.335384	0.260831	0.213397	0.444007	0.1364	0.293816	0.356563	0.458013	0.264156	0.273438	0.253111	0.187199	0.219192	0.312533	0.272395	0.226228	0.235336	0.187462	0.211359	0.410699	0.277194	0.0930661
	1052	0.454166	0.324226	0.201145	0.141475	0.330882	0.271975	0.214156	0.438935	0.138165	0.282962	0.360948	0.456945	0.263106	0.276272	0.255123	0.187697	0.21973	0.312074	0.276717	0.2249	0.23907	0.188605	0.209651	0.412244	0.278382	0.0926619
	1053	0.456371	0.336612	0.204423	0.142815	0.323594	0.281454	0.215614	0.434671	0.139401	0.270662	0.364851	0.458446	0.262175	0.278182	0.257099	0.188114	0.220723	0.311553	0.280247	0.224981	0.24212	0.189749	0.208054	0.412677	0.279358	0.0925219
	1054	0.456727	0.34644	0.207144	0.143898	0.315992	0.289353	0.215664	0.43077	0.14007	0.261305	0.367944	0.463248	0.261732	0.279039	0.259321	0.188666	0.220555	0.311018	0.283501	0.224945	0.244931	0.190982	0.206641	0.411347	0.280051	0.0926439
	1055	0.456231	0.354688	0.210164	0.144772	0.309814	0.296079	0.216117	0.427648	0.140136	0.252714	0.370709	0.471216	0.261406	0.27894	0.260929	0.188873	0.220787	0.310509	0.285982	0.226456	0.247075	0.191644	0.205244	0.408518	0.280694	0.0930789
	1056	0.454304	0.360665	0.21281	0.145277	0.304478	0.301462	0.215119	0.425154	0.139526	0.246389	0.372753	0.483692	0.261449	0.277699	0.262941	0.189144	0.219783	0.310083	0.288215	0.228033	0.249004	0.192152	0.203921	0.403422	0.281145	0.0938803
	1057	0.453341	0.365019	0.215894	0.145585	0.300101	0.30589	0.214408	0.423238	0.138146	0.240696	0.374531	0.497929	0.261185	0.275359	0.264468	0.189102	0.219059	0.309797	0.289693	0.231429	0.250281	0.19205	0.202513	0.396192	0.281496	0.0949706
	1058	0.451897	0.366985	0.218793	0.145498	0.296382	0.309084	0.212108	0.421563	0.136049	0.237042	0.375605	0.510205	0.260938	0.271697	0.266564	0.189133	0.21697	0.309724	0.290888	0.235141	0.251313	0.191697	0.20107	0.385872	0.281343	0.0958464
	1059	0.451301	0.367025	0.221852	0.145177	0.293389	0.311373	0.2099	0.420234	0.133899	0.233973	0.376421	0.520713	0.260279	0.267918	0.268321	0.188859	0.214935	0.309948	0.291254	0.241191	0.25163	0.190606	0.199429	0.372437	0.280919	0.0965663
	1060	0.450057	0.364229	0.223818	0.144397	0.290911	0.312375	0.205874	0.419067	0.132065	0.232954	0.376616	0.529378	0.259581	0.265055	0.270827	0.188656	0.211713	0.310564	0.291231	0.246682	0.25161	0.189114	0.197702	0.355299	0.279991	0.0970416
	1061	0.449453	0.358849	0.225585	0.143298	0.289027	0.312557	0.201614	0.418148	0.130402	0.232601	0.376662	0.536473	0.258392	0.262859	0.273147	0.188137	0.209638	0.311694	0.290183	0.251454	0.250704	0.18666	0.196076	0.338436	0.278835	0.0975381
	1062	0.448007	0.350389	0.226258	0.141621	0.287579	0.31226	0.195562	0.417326	0.128905	0.234604	0.376043	0.541885	0.257072	0.261488	0.276471	0.187674	0.207173	0.313467	0.288813	0.25452	0.249521	0.183597	0.194823	0.324028	0.277462	0.097984
	1063	0.44696	0.34199	0.226631	0.139628	0.286646	0.312144	0.190726	0.416685	0.127487	0.236636	0.375129	0.545727	0.255142	0.260866	0.27934	0.186893	0.205919	0.316064	0.287028	0.257039	0.247978	0.179161	0.193789	0.311598	0.276134	0.0984856
	1064	0.444835	0.334591	0.225763	0.137694	0.285922	0.311749	0.185935	0.416095	0.126127	0.238806	0.373379	0.547772	0.252952	0.261164	0.281986	0.186367	0.204226	0.319661	0.285198	0.257751	0.246398	0.174654	0.193092	0.300978	0.274712	0.098862
	1065	0.442777	0.328181	0.224407	0.136341	0.285344	0.311382	0.182813	0.41564	0.12475	0.240224	0.371107	0.548037	0.249955	0.262368	0.283513	0.185892	0.203721	0.324524	0.282761	0.257794	0.244292	0.17081	0.192619	0.292162	0.273392	0.0990277
	1066	0.439608	0.322166	0.221513	0.135308	0.284839	0.310604	0.179649	0.415202	0.123329	0.242023	0.36773	0.546038	0.246808	0.26473	0.284783	0.185815	0.202782	0.330884	0.280034	0.255811	0.241936	0.167615	0.1925	0.284983	0.271945	0.0988958
	1067	0.437029	0.316773	0.217854	0.13484	0.284474	0.30968	0.178192	0.414867	0.121791	0.243152	0.363492	0.542596	0.243762	0.268257	0.284877	0.185816	0.203066	0.339145	0.276391	0.252803	0.238789	0.164869	0.192645	0.279627	0.270616	0.098621
	1068	0.433543	0.31134	0.212076	0.134743	0.28417	0.308153	0.176773	0.414525	0.120139	0.244806	0.357748	0.538915	0.241359	0.273305	0.284613	0.18627	0.202968	0.349569	0.272137	0.247418	0.235113	0.162744	0.193207	0.276041	0.269236	0.0983524
	1069	0.430359	0.306152	0.206374	0.135281	0.284011	0.306247	0.177215	0.414264	0.118537	0.245892	0.350945	0.534858	0.239188	0.278431	0.283022	0.186877	0.204203	0.362899	0.266543	0.240252	0.23028	0.161019	0.19412	0.274553	0.26798	0.0981272
	1070	0.425929	0.300512	0.201667	0.136304	0.283918	0.30346	0.177916	0.413981	0.117118	0.24764	0.344183	0.530223	0.237635	0.282245	0.280836	0.188027	0.204945	0.37778	0.25993	0.23178	0.224567	0.159928	0.19548	0.27512	0.266713	0.0978797
	1071	0.421387	0.294717	0.198169	0.13811	0.283988	0.300163	0.180795	0.413763	0.115805	0.248921	0.339013	0.524714	0.236336	0.285138	0.27708	0.18945	0.206325	0.390663	0.251302	0.225633	0.217113	0.159286	0.19676	0.276742	0.265474	0.097464
	1072	0.415176	0.28817	0.195402	0.140602	0.284147	0.296722	0.184012	0.413514	0.114614	0.251043	0.33466	0.518011	0.235704	0.286872	0.272259	0.191547	0.206658	0.400681	0.242262	0.21982	0.209303	0.159354	0.19778	0.278277	0.264025	0.0967215
	1073	0.408307	0.282071	0.193855	0.14394	0.284487	0.293871	0.188159	0.41332	0.113496	0.25244	0.331728	0.5098	0.235419	0.287601	0.266424	0.194042	0.207552	0.407839	0.234422	0.216027	0.202529	0.160047	0.198515	0.280447	0.262764	0.0955689
	1074	0.399246	0.276393	0.193036	0.14712	0.284734	0.291067	0.190897	0.413087	0.112467	0.253709	0.329652	0.499571	0.235923	0.287067	0.262096	0.196631	0.207428	0.412112	0.228198	0.212549	0.197152	0.161249	0.199033	0.283151	0.261399	0.0939769
	1075	0.388678	0.271391	0.193529	0.149837	0.284773	0.288617	0.194205	0.412903	0.111489	0.253825	0.329069	0.487042	0.236971	0.285334	0.258269	0.198347	0.207871	0.413202	0.223302	0.211048	0.192922	0.162235	0.199257	0.28702	0.260047	0.0918837
	1076	0.376604	0.266546	0.194924	0.152048	0.284566	0.286044	0.196378	0.412676	0.110583	0.253791	0.329519	0.471208	0.23877	0.282029	0.256014	0.19971	0.207292	0.410907	0.220023	0.209945	0.19009	0.16345	0.199249	0.292128	0.258521	0.0892222
	1077	0.366892	0.262219	0.197818	0.153906	0.284134	0.283634	0.199298	0.412494	0.109721	0.252501	0.331725	0.454134	0.240369	0.277203	0.254268	0.200232	0.207256	0.404632	0.218172	0.210984	0.18849	0.164624	0.19891	0.299132	0.257198	0.0863587
	1078	0.358211	0.257886	0.202062	0.155272	0.283401	0.280923	0.201288	0.412267	0.108942	0.250917	0.335319	0.439656	0.242019	0.270234	0.254156	0.20032	0.20617	0.394014	0.218145	0.212626	0.188467	0.166158	0.19828	0.308323	0.256044	0.0836692
	1079	0.352065	0.25395	0.207049	0.156294	0.282374	0.278179	0.204202	0.412083	0.108298	0.247893	0.340903	0.427748	0.24343	0.262956	0.254691	0.19946	0.205559	0.377883	0.219905	0.216873	0.189987	0.167836	0.197239	0.320394	0.255302	0.0812262
	1080	0.34692	0.249897	0.210601	0.156792	0.280958	0.274933	0.20638	0.411853	0.107891	0.24429	0.346326	0.418675	0.245058	0.257225	0.2571	0.19801	0.203984	0.35805	0.223905	0.22108	0.193443	0.170047	0.195856	0.33566	0.254789	0.0793232
	1081	0.344399	0.246159	0.213758	0.156881	0.279127	0.271532	0.209675	0.411664	0.107708	0.238984	0.350848	0.412123	0.246601	0.252494	0.260425	0.195383	0.203359	0.339773	0.230453	0.225275	0.1991	0.172637	0.194365	0.351276	0.25475	0.0781666
	1082	0.343101	0.242259	0.21563	0.156345	0.276775	0.268062	0.212329	0.411429	0.107827	0.232549	0.354364	0.408538	0.248525	0.249031	0.266143	0.191915	0.202189	0.324584	0.238626	0.228288	0.206161	0.175969	0.193074	0.364167	0.254912	0.0777205
	1083	0.344823	0.238899	0.217066	0.155338	0.273846	0.265166	0.215589	0.411233	0.10826	0.225237	0.357241	0.407808	0.250542	0.246604	0.27221	0.186959	0.20206	0.312023	0.245667	0.231487	0.212245	0.180055	0.19181	0.375697	0.255328	0.0780341
	1084	0.348239	0.235825	0.217183	0.154087	0.270712	0.262361	0.21738	0.410993	0.10911	0.220014	0.359165	0.41064	0.253127	0.245478	0.277825	0.182098	0.201406	0.301963	0.251833	0.233609	0.217572	0.184474	0.190665	0.385312	0.255878	0.0789217
	1085	0.355537	0.233499	0.216747	0.153017	0.267839	0.260016	0.21954	0.410792	0.110411	0.215426	0.360509	0.417039	0.256044	0.245528	0.28199	0.178073	0.201839	0.294281	0.256796	0.236053	0.22186	0.187904	0.189497	0.393886	0.256838	0.0803743
	1086	0.363844	0.231563	0.214796	0.151834	0.264996	0.257711	0.220273	0.410546	0.112307	0.212894	0.36088	0.428297	0.259508	0.247129	0.285608	0.174914	0.201813	0.28896	0.261153	0.237496	0.225624	0.190887	0.188389	0.400927	0.258014	0.0823003
	1087	0.371791	0.230543	0.212083	0.150685	0.262263	0.255818	0.221333	0.41034	0.114852	0.211122	0.360606	0.442186	0.262461	0.250176	0.287831	0.172406	0.202963	0.286079	0.264528	0.239332	0.22854	0.192968	0.187208	0.407128	0.259385	0.0844034
	1088	0.377741	0.230145	0.207406	0.149311	0.259477	0.253946	0.220899	0.410089	0.118147	0.211586	0.359241	0.45492	0.26505	0.255359	0.289506	0.170773	0.20376	0.285754	0.267452	0.240204	0.231066	0.194596	0.186029	0.411956	0.260601	0.0862239
	1089	0.383177	0.230946	0.202592	0.147827	0.256694	0.252481	0.220673	0.409878	0.121352	0.213094	0.357128	0.466129	0.26695	0.261126	0.289713	0.169799	0.205898	0.288342	0.269513	0.241492	0.232846	0.1953	0.184724	0.415995	0.26182	0.0878229
	1090	0.386924	0.232751	0.198326	0.145971	0.253775	0.251058	0.218787	0.409624	0.123828	0.217287	0.354624	0.476132	0.268541	0.265879	0.289211	0.16978	0.207621	0.293237	0.271191	0.241783	0.234296	0.195468	0.183375	0.418648	0.262838	0.0891933
	1091	0.390389	0.236187	0.195048	0.143827	0.250756	0.250067	0.216885	0.409409	0.125751	0.222986	0.352781	0.485205	0.269436	0.270127	0.287042	0.170564	0.20997	0.298255	0.272018	0.24238	0.23501	0.194562	0.182003	0.420832	0.263812	0.0904624
	1092	0.392328	0.24104	0.192187	0.141122	0.247527	0.249072	0.213205	0.409151	0.12704	0.232285	0.350978	0.493615	0.269987	0.273741	0.283776	0.172476	0.211246	0.302659	0.27257	0.24188	0.235487	0.19295	0.180813	0.42236	0.264562	0.0916128
	1093	0.39409	0.246366	0.190286	0.137989	0.244093	0.248432	0.210374	0.408934	0.127749	0.241933	0.349702	0.501554	0.269757	0.276966	0.279174	0.175453	0.213055	0.306733	0.272665	0.241577	0.23557	0.189921	0.179664	0.423571	0.265234	0.0927833
	1094	0.39438	0.250575	0.188774	0.134806	0.240935	0.247824	0.207259	0.408673	0.127786	0.250203	0.348428	0.509285	0.269065	0.279742	0.275428	0.178797	0.213858	0.310608	0.272763	0.240045	0.235654	0.186554	0.178672	0.423877	0.265583	0.093969
	1095	0.39446	0.254593	0.188261	0.13219	0.23882	0.247682	0.205385	0.408453	0.127145	0.256301	0.347624	0.516921	0.267403	0.282229	0.271689	0.181192	0.215228	0.314477	0.272399	0.238522	0.23534	0.183458	0.177718	0.423625	0.26588	0.0951489
	1096	0.393243	0.257937	0.188226	0.129794	0.237531	0.247698	0.203058	0.408191	0.125683	0.261119	0.346794	0.5248	0.2653	0.284378	0.268839	0.18327	0.215617	0.318506	0.271957	0.235559	0.234958	0.180825	0.176922	0.422111	0.26593	0.0963174
	1097	0.392557	0.261341	0.189306	0.12784	0.237424	0.248342	0.2019	0.40797	0.123356	0.263786	0.346409	0.532304	0.263061	0.286299	0.26583	0.184568	0.216577	0.322894	0.270948	0.232301	0.234086	0.178325	0.176178	0.419658	0.265969	0.0974484
	1098	0.391148	0.264387	0.191123	0.126063	0.23841	0.24933	0.200211	0.407707	0.120024	0.265145	0.345989	0.538127	0.261339	0.287944	0.263561	0.185556	0.216548	0.327827	0.269733	0.227311	0.233037	0.176163	0.175615	0.415399	0.265737	0.0983487
	1099	0.390326	0.267753	0.19373	0.124684	0.240939	0.251184	0.199647	0.407484	0.116515	0.264187	0.346004	0.541945	0.259646	0.289336	0.261015	0.185787	0.217059	0.333572	0.267784	0.221498	0.231353	0.173983	0.175138	0.409674	0.265427	0.0989869
	1100	0.388712	0.271061	0.195658	0.123471	0.244977	0.25365	0.198521	0.40722	0.113494	0.261601	0.345886	0.543616	0.258332	0.290317	0.259092	0.185674	0.216577	0.339932	0.265447	0.21449	0.229334	0.172027	0.174886	0.401344	0.264805	0.0992669
	1101	0.387607	0.274956	0.197688	0.122662	0.251168	0.257189	0.19851	0.406997	0.110731	0.256339	0.345996	0.542962	0.25695	0.290954	0.2568	0.184734	0.216728	0.345749	0.262095	0.209216	0.226438	0.169923	0.174694	0.393053	0.264172	0.0992884
	1102	0.385623	0.279074	0.199133	0.122051	0.25945	0.260543	0.197924	0.406733	0.108266	0.248677	0.345894	0.539629	0.255843	0.291113	0.255033	0.183363	0.215975	0.350537	0.258517	0.204154	0.223347	0.167937	0.17464	0.386666	0.263338	0.0991283
	1103	0.384036	0.283316	0.200764	0.12188	0.270886	0.263401	0.198277	0.40651	0.105978	0.239383	0.346016	0.533294	0.254577	0.290829	0.252912	0.180989	0.215822	0.354455	0.255225	0.200804	0.220503	0.165661	0.174662	0.381852	0.262585	0.098744
	1104	0.381453	0.286558	0.201915	0.121747	0.282637	0.265649	0.197752	0.406246	0.103886	0.232247	0.345908	0.523321	0.25349	0.289921	0.251567	0.178609	0.214684	0.357504	0.252821	0.197633	0.218426	0.16359	0.17491	0.378503	0.261707	0.0980201
	1105	0.379095	0.28955	0.203327	0.121721	0.291827	0.267608	0.198065	0.406022	0.101904	0.226015	0.346005	0.509287	0.252147	0.288401	0.250085	0.176503	0.214047	0.359716	0.250874	0.196173	0.216743	0.161735	0.175323	0.376685	0.260786	0.0968542
	1106	0.375792	0.291684	0.204344	0.12166	0.299305	0.269045	0.197518	0.405758	0.100051	0.221973	0.345844	0.489933	0.250894	0.286006	0.249434	0.174845	0.212315	0.361053	0.249773	0.194974	0.215792	0.160379	0.176079	0.376268	0.259613	0.0951128
	1107	0.373337	0.293584	0.205684	0.121793	0.304692	0.270294	0.197806	0.405535	0.0982646	0.218826	0.345852	0.467463	0.249342	0.282764	0.248685	0.173366	0.210947	0.361469	0.249151	0.19565	0.215255	0.159258	0.177127	0.377456	0.258483	0.0931169
	1108	0.370476	0.294633	0.206717	0.121962	0.308329	0.27108	0.197242	0.405272	0.0965741	0.217918	0.345555	0.447448	0.247842	0.278192	0.248841	0.172345	0.20833	0.360868	0.249433	0.196787	0.215499	0.15866	0.178685	0.380226	0.257455	0.0913982
	1109	0.368512	0.295395	0.208004	0.122424	0.309839	0.271722	0.197515	0.405049	0.0951264	0.218076	0.345367	0.430973	0.24595	0.273312	0.249001	0.171505	0.205865	0.359106	0.250314	0.200199	0.216259	0.158349	0.180705	0.384811	0.256807	0.09
	1110	0.366077	0.295204	0.208634	0.123024	0.30939	0.271923	0.196944	0.404786	0.0941748	0.220783	0.344567	0.417886	0.243979	0.269314	0.25021	0.171161	0.202201	0.356326	0.252245	0.203677	0.217928	0.158641	0.183445	0.391477	0.256416	0.0888561
	1111	0.364499	0.294591	0.209308	0.124049	0.306417	0.272007	0.197213	0.404563	0.0936637	0.224918	0.343256	0.40795	0.241477	0.265925	0.251589	0.171062	0.199645	0.353504	0.255035	0.207375	0.220338	0.159347	0.186211	0.398626	0.256357	0.0878769
	1112	0.362425	0.292826	0.209294	0.12535	0.301075	0.271916	0.196642	0.404301	0.0937451	0.232312	0.340973	0.401356	0.238734	0.263244	0.254277	0.171538	0.197	0.351097	0.258704	0.20992	0.223508	0.16079	0.188544	0.40379	0.25639	0.086884
	1113	0.361199	0.290998	0.209278	0.127233	0.292236	0.272211	0.196888	0.404079	0.094415	0.240372	0.337935	0.398056	0.235277	0.261132	0.257016	0.17241	0.195737	0.348927	0.261838	0.212725	0.226216	0.162897	0.190548	0.407877	0.256563	0.0859262
	1114	0.359489	0.289039	0.208505	0.129067	0.2826	0.272531	0.196251	0.403817	0.0958806	0.247894	0.333614	0.398525	0.231371	0.259676	0.259958	0.173775	0.194369	0.346957	0.264564	0.214526	0.228571	0.165499	0.19227	0.410084	0.256618	0.0851111
	1115	0.358649	0.287276	0.207642	0.130654	0.275177	0.273269	0.196411	0.403596	0.0981699	0.253779	0.328127	0.402888	0.226495	0.258807	0.26203	0.175085	0.194446	0.345076	0.266531	0.216732	0.23027	0.167525	0.193718	0.410977	0.256805	0.0845627
	1116	0.357402	0.285134	0.205887	0.131953	0.269053	0.274099	0.195686	0.403335	0.101589	0.259095	0.320914	0.41212	0.221177	0.258652	0.264216	0.176801	0.194521	0.343228	0.268146	0.218044	0.231666	0.1693	0.194949	0.409695	0.256944	0.0842579
	1117	0.357204	0.283007	0.203906	0.133131	0.264661	0.27542	0.195748	0.403114	0.106167	0.262923	0.311907	0.424659	0.21623	0.259177	0.26564	0.178656	0.1962	0.341311	0.268994	0.219867	0.232398	0.170498	0.195938	0.406685	0.257227	0.0841108
	1118	0.356802	0.280254	0.200781	0.134077	0.261571	0.276923	0.194916	0.402853	0.112359	0.266288	0.300582	0.436486	0.212767	0.260612	0.267252	0.181078	0.198087	0.339257	0.269449	0.220877	0.232791	0.171494	0.196734	0.400862	0.257298	0.0837174
	1119	0.35762	0.277283	0.197738	0.134974	0.260164	0.279035	0.194857	0.402633	0.118734	0.268184	0.286522	0.446395	0.210302	0.262558	0.268156	0.183865	0.201881	0.336952	0.269045	0.222484	0.232442	0.171947	0.197293	0.39269	0.25724	0.0830801
	1120	0.358425	0.273376	0.194996	0.135686	0.26017	0.28145	0.193887	0.402373	0.123913	0.269566	0.272174	0.454865	0.209396	0.264568	0.269281	0.187433	0.20588	0.334422	0.268122	0.223237	0.231645	0.172205	0.197643	0.380447	0.256882	0.0823227
	1121	0.360693	0.268966	0.193242	0.136397	0.262083	0.284604	0.193667	0.402153	0.12834	0.269377	0.26113	0.461995	0.209737	0.266755	0.269714	0.191674	0.21045	0.332012	0.266131	0.224302	0.229925	0.171901	0.197844	0.367383	0.256686	0.0816889
	1122	0.36324	0.263192	0.191881	0.136958	0.265662	0.287502	0.192517	0.401894	0.131862	0.268425	0.252003	0.468068	0.211963	0.269185	0.270362	0.196955	0.213525	0.329916	0.263648	0.2243	0.227779	0.171365	0.198069	0.356239	0.256521	0.0813693
	1123	0.367615	0.25761	0.191549	0.137551	0.271783	0.289848	0.192207	0.401675	0.134679	0.266125	0.245879	0.473149	0.21589	0.271967	0.270286	0.20343	0.216785	0.328028	0.2609	0.224537	0.225405	0.170172	0.198213	0.346343	0.256734	0.0812322
	1124	0.372685	0.252878	0.191699	0.137998	0.278436	0.291462	0.191178	0.401416	0.136656	0.264352	0.241918	0.477444	0.222279	0.275219	0.270339	0.21012	0.218701	0.32634	0.258465	0.223636	0.223301	0.1689	0.198338	0.337575	0.257139	0.0813352
	1125	0.380164	0.249105	0.193015	0.138451	0.283475	0.292525	0.191063	0.401197	0.137906	0.262057	0.241282	0.480969	0.231118	0.279042	0.269563	0.214948	0.220842	0.324787	0.255824	0.222858	0.221019	0.167671	0.198351	0.329779	0.257792	0.081627
	1126	0.388198	0.245983	0.195028	0.138751	0.287281	0.292743	0.190225	0.400939	0.13824	0.260218	0.243334	0.48387	0.242668	0.283627	0.268802	0.21866	0.221672	0.323359	0.2533	0.2208	0.21884	0.166842	0.198293	0.322694	0.258515	0.0821164
	1127	0.396144	0.243827	0.198443	0.139062	0.289635	0.292258	0.190311	0.400721	0.137737	0.257647	0.249557	0.486172	0.253708	0.28904	0.26708	0.22053	0.222704	0.322005	0.250394	0.218659	0.216329	0.166115	0.198071	0.316334	0.25927	0.0826864
	1128	0.40197	0.242337	0.202976	0.139214	0.290672	0.290722	0.189695	0.400463	0.136081	0.255291	0.25931	0.488134	0.262876	0.295682	0.265197	0.221073	0.222372	0.320721	0.24741	0.215022	0.213751	0.165793	0.197703	0.310406	0.259786	0.083362
	1129	0.407159	0.241901	0.208538	0.139365	0.290161	0.288184	0.190026	0.400246	0.13409	0.25196	0.274931	0.489758	0.270341	0.302489	0.262146	0.219488	0.222132	0.319463	0.243832	0.210937	0.210659	0.165598	0.197102	0.305018	0.26023	0.0841602
	1130	0.410373	0.242302	0.213113	0.13934	0.288129	0.284276	0.189694	0.399989	0.132504	0.24854	0.291523	0.491132	0.276335	0.307769	0.258667	0.216178	0.220527	0.318235	0.239951	0.205631	0.207306	0.165849	0.196236	0.29987	0.260145	0.0850779
	1131	0.412919	0.243945	0.217289	0.139283	0.284207	0.278915	0.190348	0.399771	0.131098	0.243852	0.304871	0.492182	0.280709	0.311658	0.253728	0.21013	0.2196	0.317047	0.23519	0.201594	0.203193	0.166293	0.195247	0.295128	0.259508	0.0860067
	1132	0.413394	0.246827	0.220392	0.139019	0.27843	0.273035	0.190393	0.399515	0.129898	0.238629	0.315996	0.492975	0.283658	0.313833	0.247928	0.201756	0.218115	0.315927	0.23017	0.197579	0.198856	0.167258	0.194438	0.290493	0.258271	0.0868992
	1133	0.412978	0.250402	0.223173	0.138669	0.269994	0.268152	0.191277	0.399298	0.128799	0.232424	0.324843	0.493411	0.284903	0.314377	0.240891	0.189449	0.21748	0.314842	0.225452	0.194937	0.19478	0.168552	0.193634	0.286169	0.25662	0.0877541
	1134	0.410191	0.253177	0.224911	0.138181	0.261062	0.263505	0.191173	0.399042	0.127778	0.22763	0.33164	0.493528	0.284508	0.312844	0.235164	0.176304	0.216175	0.313802	0.221839	0.192255	0.191658	0.170249	0.19291	0.281861	0.254641	0.0884278
	1135	0.406022	0.255972	0.226302	0.137845	0.254571	0.259497	0.191776	0.398826	0.126764	0.223309	0.336459	0.493203	0.282136	0.309196	0.230394	0.165364	0.215645	0.312782	0.218868	0.190931	0.189091	0.171591	0.192133	0.2778	0.25277	0.0887477
	1136	0.399559	0.258276	0.226568	0.137439	0.250033	0.25557	0.191422	0.39857	0.125708	0.220567	0.339264	0.492426	0.277538	0.302754	0.227438	0.156297	0.214359	0.31179	0.216994	0.189599	0.187472	0.172845	0.191353	0.273692	0.250731	0.0886497
	1137	0.393945	0.26074	0.226366	0.137135	0.247997	0.252071	0.191771	0.398354	0.124564	0.218274	0.340025	0.491226	0.271598	0.29344	0.225456	0.149064	0.213762	0.310807	0.215868	0.189713	0.186499	0.173703	0.190449	0.269788	0.248859	0.0882906
	1138	0.388604	0.262924	0.224805	0.136729	0.248207	0.248512	0.191165	0.398099	0.123231	0.217618	0.338613	0.490165	0.266582	0.280013	0.225464	0.143617	0.212316	0.309844	0.215995	0.18994	0.18661	0.1745	0.189449	0.265796	0.247033	0.0877688
	1139	0.384585	0.265427	0.222901	0.13638	0.251324	0.245218	0.191246	0.397884	0.121894	0.217538	0.334629	0.489352	0.262101	0.264666	0.226708	0.139913	0.21146	0.308882	0.217117	0.191848	0.187579	0.174911	0.188246	0.261979	0.245575	0.0871574
	1140	0.380529	0.267858	0.220645	0.135893	0.257261	0.241751	0.190349	0.397629	0.120803	0.219322	0.329495	0.488798	0.258499	0.250682	0.230341	0.138084	0.209699	0.307932	0.219805	0.193686	0.189901	0.175255	0.186814	0.258046	0.244545	0.086547
	1141	0.377608	0.270771	0.218757	0.135412	0.266976	0.238406	0.19011	0.397414	0.119845	0.221951	0.325473	0.488408	0.255228	0.237847	0.235701	0.138217	0.208737	0.306979	0.223942	0.195975	0.193475	0.175188	0.185287	0.254271	0.244249	0.0860863
	1142	0.374461	0.273881	0.216465	0.134747	0.280385	0.23512	0.188844	0.39716	0.119045	0.226926	0.321727	0.488227	0.252629	0.226016	0.244194	0.140513	0.20722	0.306035	0.229649	0.197248	0.198406	0.175018	0.184021	0.250363	0.244512	0.0857887
	1143	0.372302	0.277212	0.21433	0.134014	0.299264	0.232699	0.188351	0.396945	0.118337	0.232373	0.318771	0.488158	0.250208	0.214757	0.2542	0.145429	0.20657	0.305085	0.234933	0.198898	0.202971	0.174362	0.182825	0.246603	0.2454	0.0858565
	1144	0.369787	0.279639	0.211561	0.133165	0.31981	0.230657	0.187179	0.396691	0.117738	0.23769	0.315991	0.48826	0.248314	0.203887	0.263809	0.15167	0.205302	0.304141	0.239471	0.19964	0.206891	0.173663	0.18181	0.242698	0.246228	0.0863378
	1145	0.368152	0.281852	0.208709	0.13253	0.336948	0.229541	0.1869	0.396477	0.117198	0.241542	0.313824	0.488437	0.246486	0.193075	0.271027	0.15691	0.204862	0.303189	0.24312	0.200843	0.210044	0.172883	0.180833	0.238936	0.246846	0.0870856
	1146	0.366069	0.283239	0.204934	0.131871	0.351235	0.228954	0.185916	0.396223	0.116734	0.245048	0.31173	0.488756	0.245079	0.182087	0.277021	0.161736	0.203765	0.302243	0.246292	0.201211	0.212784	0.172374	0.179992	0.235023	0.247097	0.0879953
	1147	0.364789	0.284387	0.200785	0.13138	0.362308	0.22951	0.185823	0.396009	0.116306	0.247217	0.310131	0.489098	0.243658	0.170684	0.280861	0.165808	0.203467	0.301288	0.248712	0.2021	0.214875	0.171809	0.179161	0.23125	0.247142	0.0889486
	1148	0.362995	0.284668	0.195293	0.130846	0.370594	0.230856	0.185024	0.395757	0.11593	0.249092	0.308525	0.489436	0.242583	0.158458	0.283475	0.169686	0.202485	0.300339	0.250787	0.202208	0.216668	0.17148	0.178438	0.227324	0.246789	0.0899307
	1149	0.361948	0.284622	0.189614	0.130455	0.375641	0.233737	0.185123	0.395543	0.115574	0.24963	0.307329	0.489619	0.241437	0.146233	0.283868	0.173078	0.20228	0.29938	0.25219	0.202881	0.21788	0.171067	0.177703	0.223537	0.246265	0.0907899
	1150	0.360343	0.283563	0.184256	0.130006	0.377617	0.237792	0.184534	0.395291	0.115254	0.249807	0.306066	0.489706	0.240584	0.135717	0.282816	0.176473	0.201375	0.298426	0.253305	0.20281	0.218843	0.170865	0.177056	0.219595	0.245504	0.0914105
	1151	0.359447	0.282021	0.180047	0.129682	0.375797	0.244087	0.184859	0.395077	0.114942	0.248545	0.305152	0.489574	0.239618	0.126902	0.279233	0.179604	0.201229	0.297463	0.253756	0.203336	0.219233	0.170555	0.176384	0.215794	0.244681	0.0916675
	1152	0.357962	0.279144	0.176303	0.129289	0.370254	0.250838	0.184537	0.394825	0.114655	0.246695	0.304127	0.489265	0.23891	0.120027	0.273683	0.182905	0.200372	0.296506	0.254	0.203145	0.219444	0.170433	0.175784	0.211837	0.243539	0.0915752
	1153	0.357158	0.276164	0.173617	0.129009	0.359558	0.2569	0.185062	0.394612	0.114369	0.243583	0.303408	0.48864	0.238061	0.115018	0.265777	0.186173	0.200264	0.29554	0.254019	0.203573	0.21946	0.170185	0.175151	0.208022	0.242222	0.0910517
	1154	0.355745	0.273447	0.171379	0.128653	0.346655	0.2625	0.184715	0.394361	0.1141	0.241156	0.302545	0.487721	0.237442	0.112273	0.258904	0.18939	0.199437	0.294579	0.254377	0.203304	0.219769	0.170092	0.17458	0.204052	0.240882	0.0903577
	1155	0.354996	0.271295	0.170229	0.128402	0.335646	0.267956	0.185135	0.394148	0.113828	0.23856	0.301959	0.486347	0.236665	0.111858	0.253342	0.191531	0.19935	0.29361	0.254676	0.203668	0.220028	0.169808	0.173969	0.200226	0.239885	0.0896763
	1156	0.353623	0.269252	0.169624	0.128068	0.326138	0.273239	0.18471	0.393897	0.113569	0.236781	0.301205	0.484503	0.236101	0.114412	0.249739	0.192979	0.19854	0.292647	0.255319	0.203349	0.220583	0.169618	0.173415	0.196245	0.239065	0.0889201
	1157	0.352902	0.267689	0.170244	0.127834	0.318193	0.278786	0.185059	0.393685	0.113303	0.234721	0.300705	0.482156	0.235365	0.120076	0.247319	0.193219	0.198464	0.291676	0.255934	0.203673	0.221115	0.169194	0.172816	0.19241	0.238606	0.0880558
	1158	0.35155	0.266127	0.171669	0.127514	0.311323	0.284487	0.184579	0.393434	0.113046	0.233394	0.300022	0.479916	0.234831	0.130038	0.246967	0.192607	0.197663	0.290711	0.256921	0.203324	0.221967	0.168822	0.172269	0.188421	0.2384	0.0870875
	1159	0.350841	0.264974	0.174148	0.12729	0.305548	0.290872	0.184879	0.393222	0.112781	0.231713	0.299577	0.477965	0.234116	0.142251	0.247972	0.190542	0.197592	0.289739	0.257918	0.203623	0.222829	0.168166	0.171676	0.184579	0.238534	0.0862096
	1160	0.349496	0.263747	0.176092	0.126977	0.30052	0.297756	0.18436	0.392972	0.112525	0.230703	0.298938	0.47628	0.233596	0.15296	0.251361	0.187317	0.196795	0.288773	0.259332	0.203258	0.22405	0.167503	0.171132	0.180585	0.238626	0.0856619
	1161	0.348789	0.262876	0.177939	0.126758	0.29626	0.305896	0.184627	0.392761	0.112258	0.229289	0.298528	0.474769	0.23289	0.161887	0.256526	0.182182	0.196725	0.2878	0.260815	0.203544	0.225331	0.166482	0.17054	0.176738	0.238842	0.0854707
	1162	0.347444	0.261879	0.179125	0.126449	0.292503	0.313945	0.184082	0.392511	0.111999	0.228499	0.297914	0.473457	0.232373	0.169241	0.264697	0.175421	0.195929	0.286834	0.262683	0.20317	0.226945	0.165375	0.169996	0.172739	0.238967	0.0856171
	1163	0.346733	0.261199	0.180343	0.126232	0.289284	0.320693	0.184325	0.392299	0.111729	0.227269	0.297522	0.472251	0.231669	0.175359	0.274623	0.165909	0.195857	0.285861	0.26415	0.203449	0.228213	0.163796	0.169403	0.168889	0.239044	0.0860523
	1164	0.345383	0.260357	0.180998	0.125924	0.286393	0.326159	0.183763	0.39205	0.111467	0.226629	0.296922	0.471193	0.23115	0.180377	0.284523	0.155613	0.19506	0.284895	0.265321	0.203073	0.229225	0.162149	0.168857	0.164888	0.238849	0.0866996
	1165	0.344666	0.259804	0.181771	0.125707	0.283876	0.330379	0.18399	0.391839	0.111194	0.225523	0.296538	0.470193	0.230442	0.184539	0.292134	0.146756	0.194986	0.283922	0.265836	0.20335	0.22967	0.160444	0.168263	0.161036	0.238619	0.0873249
	1166	0.34331	0.259064	0.182052	0.125398	0.281562	0.333223	0.183417	0.39159	0.110927	0.224984	0.295944	0.469304	0.229916	0.187942	0.298686	0.139603	0.194187	0.282957	0.265973	0.202974	0.229788	0.159065	0.167715	0.157033	0.238192	0.0879061
	1167	0.342585	0.258593	0.182513	0.12518	0.279509	0.334664	0.183633	0.39138	0.110651	0.223961	0.295561	0.468439	0.229202	0.190762	0.303182	0.133932	0.19411	0.281985	0.265307	0.203251	0.229213	0.157671	0.167118	0.153179	0.237733	0.0883414
	1168	0.341222	0.257917	0.182535	0.124871	0.27757	0.334465	0.183053	0.391131	0.110381	0.223488	0.294965	0.467661	0.228669	0.193066	0.306578	0.129876	0.193309	0.28102	0.264073	0.202878	0.228147	0.156544	0.166567	0.149174	0.237048	0.088641
	1169	0.34049	0.257497	0.182781	0.124651	0.275813	0.332439	0.183263	0.390921	0.110102	0.222519	0.29458	0.466884	0.227946	0.194982	0.307824	0.127288	0.193228	0.280049	0.261795	0.203157	0.226179	0.155361	0.165968	0.145318	0.236293	0.0887136
	1170	0.339121	0.25686	0.182626	0.124341	0.274111	0.328323	0.182679	0.390673	0.109829	0.222088	0.29398	0.466175	0.227404	0.196553	0.30773	0.126412	0.192426	0.279085	0.258641	0.202786	0.223453	0.154408	0.165414	0.141311	0.235268	0.0885852
	1171	0.338381	0.25647	0.182727	0.124119	0.272537	0.321516	0.182884	0.390463	0.109547	0.221152	0.293587	0.465452	0.226672	0.197873	0.305135	0.127232	0.192343	0.278115	0.254063	0.203068	0.219498	0.153369	0.164813	0.137452	0.234103	0.0881683
	1172	0.337007	0.255856	0.182454	0.123807	0.270977	0.313503	0.182299	0.390216	0.109272	0.220746	0.29298	0.464785	0.22612	0.198967	0.300676	0.13004	0.19154	0.277152	0.248409	0.202701	0.214614	0.152533	0.164258	0.133441	0.232681	0.0875927
	1173	0.336261	0.255482	0.182457	0.123585	0.269509	0.306902	0.182501	0.390006	0.108988	0.219831	0.29258	0.464094	0.225378	0.199907	0.29358	0.13514	0.191454	0.276182	0.242602	0.202984	0.209596	0.15159	0.163655	0.129577	0.23141	0.0869283
	1174	0.334882	0.254879	0.182107	0.123271	0.268028	0.301086	0.181915	0.389759	0.10871	0.219439	0.291965	0.46345	0.224815	0.200702	0.286876	0.141424	0.190649	0.275219	0.237841	0.202621	0.205483	0.150831	0.163099	0.125561	0.230192	0.0863314
	1175	0.334132	0.254512	0.182049	0.123047	0.266616	0.296387	0.182115	0.38955	0.108424	0.218535	0.291555	0.462776	0.224063	0.201407	0.280899	0.146224	0.190561	0.274248	0.233454	0.202907	0.201693	0.149951	0.162495	0.121689	0.229137	0.0859136
	1176	0.33275	0.253914	0.18165	0.122732	0.265174	0.292214	0.181529	0.389303	0.108145	0.218149	0.290931	0.462144	0.223489	0.202024	0.276116	0.149728	0.189757	0.273285	0.229834	0.202547	0.198566	0.149242	0.161937	0.117663	0.228034	0.0856464
	1177	0.331995	0.253549	0.181552	0.122507	0.263784	0.288859	0.181728	0.389094	0.107858	0.217251	0.290512	0.461477	0.222725	0.202594	0.271651	0.151495	0.189667	0.272313	0.226459	0.202835	0.19565	0.148401	0.161333	0.11378	0.227044	0.0855039
	1178	0.33061	0.25295	0.181123	0.122191	0.262355	0.285824	0.181143	0.388848	0.107578	0.216868	0.289878	0.460849	0.222138	0.203112	0.268173	0.151928	0.188862	0.271347	0.223707	0.202478	0.193272	0.147723	0.160774	0.109741	0.225978	0.0854657
	1179	0.329852	0.252583	0.181002	0.121965	0.26097	0.283403	0.181342	0.38864	0.10729	0.215971	0.289451	0.460184	0.221361	0.203612	0.264781	0.150483	0.188771	0.270372	0.221111	0.202767	0.191029	0.146906	0.16017	0.105843	0.224994	0.0855262
	1180	0.328465	0.251982	0.180556	0.121649	0.259539	0.28115	0.180757	0.388394	0.107009	0.215587	0.28881	0.459556	0.220761	0.204083	0.262209	0.147459	0.187967	0.269402	0.219059	0.202412	0.189257	0.146246	0.159611	0.101785	0.223904	0.0856786
	1181	0.327704	0.251612	0.180422	0.121421	0.258145	0.279365	0.180955	0.388185	0.10672	0.21469	0.288376	0.458889	0.219971	0.204554	0.259562	0.142157	0.187874	0.268421	0.217122	0.202702	0.187583	0.145443	0.159006	0.0978655	0.222864	0.085941
	1182	0.326315	0.251008	0.179966	0.121104	0.256704	0.27764	0.180371	0.38794	0.106438	0.214304	0.28773	0.458258	0.219356	0.205011	0.25761	0.13483	0.187071	0.267445	0.215686	0.20235	0.186342	0.144793	0.158448	0.0937844	0.221688	0.0863192
	1183	0.325552	0.250634	0.179825	0.120876	0.255297	0.276281	0.180569	0.387732	0.106149	0.213406	0.287295	0.457588	0.218552	0.205478	0.255471	0.124414	0.186978	0.266457	0.214212	0.202641	0.185069	0.143996	0.157843	0.0898384	0.220506	0.086876
	1184	0.324162	0.250027	0.179365	0.120559	0.25384	0.274904	0.179986	0.387487	0.105868	0.213017	0.286652	0.456954	0.217924	0.20594	0.253938	0.112717	0.186174	0.265471	0.21301	0.202291	0.18403	0.14335	0.157285	0.0857284	0.219195	0.0875566
	1185	0.323396	0.249649	0.179219	0.120331	0.252416	0.273822	0.180183	0.38728	0.105579	0.212117	0.286224	0.456279	0.217108	0.206417	0.252139	0.102212	0.186081	0.264471	0.2117	0.202582	0.182899	0.142557	0.15668	0.081751	0.218045	0.0882327
	1186	0.322005	0.249038	0.178756	0.120013	0.250943	0.272669	0.179601	0.387035	0.105297	0.211726	0.285595	0.455641	0.216468	0.206892	0.250882	0.093506	0.185278	0.263473	0.210681	0.202233	0.182019	0.141912	0.156122	0.0776081	0.216891	0.0888493
	1187	0.321237	0.248657	0.178607	0.119784	0.249501	0.271761	0.179797	0.386828	0.105008	0.210823	0.285188	0.454963	0.215643	0.207387	0.249304	0.0862964	0.185184	0.262458	0.209576	0.202525	0.181064	0.141119	0.155517	0.0735961	0.215909	0.0894086
	1188	0.319843	0.248043	0.178143	0.119467	0.248009	0.270746	0.179217	0.386584	0.104726	0.210429	0.284591	0.454321	0.214997	0.207882	0.248224	0.0807782	0.184382	0.261442	0.208796	0.202177	0.18039	0.140473	0.154959	0.0694188	0.214918	0.0898803
	1189	0.319072	0.247659	0.177991	0.119237	0.246548	0.269943	0.179412	0.386377	0.104438	0.209525	0.28423	0.453639	0.214171	0.208396	0.246786	0.0767764	0.184286	0.260408	0.207973	0.202468	0.179679	0.139679	0.154354	0.0653731	0.214101	0.090271
	1190	0.317676	0.247043	0.177524	0.11892	0.245038	0.269009	0.178833	0.386133	0.104157	0.209129	0.283694	0.452994	0.21353	0.208911	0.245816	0.0745947	0.183485	0.259371	0.207535	0.202121	0.1793	0.139031	0.153794	0.0611655	0.213283	0.0905471
	1191	0.316901	0.246657	0.177369	0.11869	0.243557	0.268263	0.179027	0.385927	0.103869	0.208223	0.283414	0.452309	0.212717	0.209445	0.244461	0.0742034	0.183388	0.258313	0.207123	0.202411	0.178944	0.138235	0.153189	0.0570942	0.212655	0.090715
	1192	0.315502	0.24604	0.176898	0.118373	0.242027	0.267371	0.178449	0.385683	0.103588	0.207824	0.282984	0.451661	0.2121	0.209979	0.243554	0.0759815	0.182586	0.257251	0.207158	0.202065	0.178975	0.137585	0.152628	0.0528699	0.212047	0.0907426
	1193	0.314721	0.245653	0.176739	0.118143	0.240525	0.266653	0.178643	0.385478	0.1033	0.206918	0.28284	0.450974	0.211325	0.210532	0.242246	0.0801968	0.182488	0.256165	0.207012	0.202354	0.178848	0.136786	0.15202	0.0487934	0.21164	0.0906327
	1194	0.313318	0.245034	0.176263	0.117826	0.238973	0.265779	0.178065	0.385234	0.10302	0.206517	0.282582	0.450324	0.210764	0.211084	0.241372	0.0861271	0.181685	0.255076	0.206876	0.202008	0.178731	0.136133	0.151457	0.0445817	0.211201	0.090439
	1195	0.312531	0.244647	0.176099	0.117596	0.237448	0.26507	0.178258	0.385029	0.102733	0.20561	0.282657	0.449634	0.210069	0.211654	0.240086	0.0912957	0.181584	0.253962	0.20644	0.202295	0.178354	0.135332	0.150847	0.0405401	0.210824	0.0903244
	1196	0.311122	0.244029	0.175618	0.117279	0.235872	0.264199	0.177681	0.384786	0.102453	0.205207	0.282671	0.448982	0.209616	0.212223	0.239224	0.0956783	0.18078	0.252845	0.206076	0.201949	0.17804	0.134677	0.15028	0.0363949	0.21032	0.0902758
	1197	0.310328	0.243641	0.175448	0.117049	0.234321	0.263488	0.177874	0.384581	0.102166	0.2043	0.283086	0.448291	0.209065	0.212808	0.237946	0.0991082	0.180676	0.251704	0.205442	0.202234	0.177492	0.133873	0.149665	0.0324587	0.209877	0.0903035
	1198	0.308912	0.243024	0.174964	0.116732	0.232717	0.262612	0.177298	0.384339	0.101887	0.203896	0.283511	0.447638	0.208798	0.213392	0.237084	0.102047	0.179869	0.250565	0.204915	0.201887	0.177037	0.133214	0.149093	0.0284715	0.209329	0.0903686
	1199	0.30811	0.242637	0.174791	0.116503	0.231136	0.261892	0.17749	0.384134	0.101601	0.202988	0.284451	0.446946	0.208488	0.213992	0.235802	0.104266	0.179759	0.249407	0.204143	0.20217	0.17637	0.132407	0.148472	0.0247574	0.208863	0.0904877
	1200	0.306686	0.242022	0.174306	0.116185	0.229501	0.261006	0.176916	0.383892	0.101323	0.202583	0.285343	0.446292	0.208529	0.21459	0.234934	0.10619	0.178949	0.24826	0.203504	0.201821	0.175818	0.131745	0.147894	0.0210759	0.208307	0.090619
	1201	0.305875	0.241636	0.174134	0.115956	0.227888	0.260275	0.177107	0.383687	0.101037	0.201675	0.286312	0.445599	0.208606	0.215204	0.233643	0.107566	0.178833	0.247106	0.202638	0.202101	0.175069	0.130934	0.147264	0.0177683	0.20783	0.0907662
	1202	0.304444	0.241023	0.173656	0.115639	0.226219	0.259378	0.176534	0.383446	0.100759	0.201269	0.286936	0.444945	0.209131	0.215816	0.232763	0.108789	0.178017	0.245979	0.201921	0.201749	0.17445	0.130268	0.146676	0.0146225	0.207268	0.090892
	1203	0.303625	0.24064	0.173496	0.115409	0.224571	0.258635	0.176726	0.383242	0.100474	0.200362	0.287642	0.444251	0.209809	0.216444	0.23146	0.109587	0.177894	0.244864	0.200991	0.202025	0.173647	0.129453	0.146037	0.0120047	0.206804	0.0910103
	1204	0.302189	0.24003	0.173037	0.115093	0.222868	0.257726	0.176154	0.383001	0.100196	0.199955	0.288051	0.443597	0.211078	0.217071	0.230565	0.110332	0.177071	0.243807	0.200224	0.201671	0.172984	0.128782	0.145438	0.00974387	0.206278	0.0910839
	1205	0.301366	0.239649	0.172906	0.114863	0.221187	0.256971	0.176346	0.382797	0.0999109	0.199049	0.288585	0.442903	0.212663	0.217715	0.229248	0.11074	0.176939	0.242796	0.199253	0.201943	0.172145	0.127963	0.144787	0.00824029	0.205873	0.0911254
	1206	0.299928	0.239043	0.172489	0.114546	0.219453	0.256051	0.175776	0.382556	0.0996326	0.198641	0.28886	0.442249	0.215059	0.218357	0.228337	0.111167	0.176108	0.241891	0.198453	0.201585	0.171454	0.127286	0.144175	0.0073841	0.205437	0.0910942
	1207	0.299108	0.238666	0.172416	0.114317	0.217746	0.255284	0.175969	0.382353	0.0993474	0.197735	0.289294	0.441555	0.217782	0.219018	0.227004	0.111317	0.175966	0.241088	0.197456	0.201852	0.170593	0.126461	0.14351	0.00761867	0.205144	0.0910008
	1208	0.297679	0.238063	0.172077	0.114001	0.215995	0.254354	0.175402	0.382113	0.0990686	0.197328	0.2895	0.4409	0.220553	0.219678	0.226076	0.111537	0.175127	0.240465	0.196636	0.201491	0.169884	0.125779	0.142885	0.00893044	0.204813	0.0907931
	1209	0.296875	0.237689	0.172107	0.113771	0.21428	0.253578	0.175596	0.381909	0.0987825	0.196422	0.289895	0.440207	0.222762	0.220357	0.224727	0.111522	0.174975	0.240031	0.195624	0.201753	0.16901	0.124947	0.142207	0.0117972	0.204618	0.0904777
	1210	0.295471	0.23709	0.171902	0.113455	0.212535	0.252639	0.175032	0.38167	0.0985025	0.196015	0.29009	0.439552	0.224867	0.221035	0.223782	0.111611	0.174129	0.239891	0.194793	0.201387	0.168292	0.124258	0.14157	0.0164241	0.204416	0.0899907
	1211	0.294703	0.236719	0.172102	0.113226	0.210848	0.251853	0.175228	0.381467	0.098215	0.19511	0.290504	0.438859	0.226533	0.221734	0.222417	0.111495	0.173968	0.240069	0.193774	0.201645	0.167411	0.123421	0.140883	0.0224105	0.204358	0.0894292
	1212	0.293353	0.236124	0.172114	0.11291	0.209158	0.250906	0.174667	0.381228	0.097933	0.194702	0.290748	0.438205	0.228166	0.222431	0.221456	0.111506	0.173117	0.240713	0.192937	0.201277	0.166689	0.122725	0.140238	0.02762	0.204205	0.0889377
	1213	0.292657	0.235756	0.172588	0.11268	0.207559	0.250112	0.174865	0.381025	0.097643	0.193798	0.291242	0.437512	0.22943	0.223149	0.220077	0.11133	0.172954	0.241866	0.191915	0.201531	0.165806	0.121881	0.139548	0.0319842	0.204121	0.0885707
	1214	0.291404	0.235162	0.172941	0.112365	0.206002	0.249156	0.174309	0.380786	0.0973582	0.19339	0.291601	0.436858	0.230706	0.223863	0.219101	0.111297	0.172105	0.243738	0.191077	0.201163	0.165081	0.12118	0.138907	0.0353901	0.203956	0.0882864
	1215	0.290835	0.234795	0.173838	0.112135	0.204593	0.248355	0.17451	0.380584	0.0970647	0.192487	0.29225	0.436165	0.23165	0.224596	0.21771	0.11109	0.171948	0.246395	0.190054	0.201417	0.164198	0.120333	0.138228	0.0382772	0.203896	0.0881012
	1216	0.289746	0.234202	0.174712	0.11182	0.203297	0.247392	0.173959	0.380345	0.0967756	0.192079	0.292806	0.435512	0.232627	0.225322	0.216726	0.111034	0.171115	0.25014	0.189216	0.201053	0.163474	0.11963	0.13761	0.0404508	0.203793	0.0879867
	1217	0.289387	0.233832	0.176249	0.111591	0.202237	0.246583	0.174163	0.380144	0.0964774	0.191176	0.293705	0.434819	0.233281	0.226061	0.215331	0.110814	0.17098	0.255055	0.188194	0.201313	0.162591	0.118784	0.136969	0.0423188	0.203836	0.0879708
	1218	0.288562	0.233235	0.177906	0.111275	0.201402	0.245613	0.173616	0.379905	0.0961828	0.190768	0.294566	0.434166	0.233965	0.226785	0.214347	0.110749	0.170185	0.261609	0.187356	0.20096	0.161867	0.118086	0.136406	0.0436529	0.203882	0.0880393
	1219	0.288537	0.23286	0.180293	0.111046	0.200937	0.244798	0.173824	0.379704	0.0958783	0.189867	0.295848	0.433474	0.234309	0.227514	0.212961	0.110526	0.170102	0.269829	0.186334	0.201237	0.160984	0.11725	0.135844	0.0448315	0.204116	0.0882362
	1220	0.288124	0.232254	0.182346	0.110731	0.200864	0.243822	0.173282	0.379466	0.0955769	0.189458	0.297053	0.432821	0.23465	0.228212	0.211993	0.110461	0.16938	0.280636	0.185496	0.200909	0.16026	0.116569	0.135391	0.0456041	0.20439	0.0885803
	1221	0.288616	0.231864	0.184396	0.110502	0.201363	0.243001	0.173492	0.379265	0.0952647	0.188557	0.298332	0.432129	0.234606	0.228899	0.210638	0.11024	0.169393	0.291879	0.184474	0.201217	0.159376	0.115758	0.134975	0.0463261	0.204773	0.0890365
	1222	0.288826	0.23124	0.185936	0.110187	0.2025	0.242021	0.172953	0.379028	0.0949549	0.188148	0.299233	0.431477	0.234497	0.229531	0.209716	0.11018	0.1688	0.300759	0.183633	0.200934	0.158651	0.115113	0.134715	0.0467316	0.20499	0.0894374
	1223	0.290112	0.230827	0.187568	0.109958	0.204502	0.241196	0.173164	0.378827	0.0946339	0.187248	0.300159	0.430785	0.233921	0.230125	0.208428	0.109965	0.168979	0.307852	0.182607	0.201299	0.157764	0.114351	0.134546	0.0471594	0.205249	0.0898173
	1224	0.291015	0.230173	0.188735	0.109643	0.207508	0.240216	0.172625	0.37859	0.0943148	0.186838	0.300716	0.430134	0.233179	0.230626	0.207595	0.109912	0.168602	0.312752	0.181762	0.20109	0.157033	0.113774	0.134605	0.0473325	0.205365	0.0900893
	1225	0.292357	0.22972	0.190038	0.109414	0.21179	0.239391	0.172832	0.378389	0.0939842	0.185938	0.301289	0.429442	0.231846	0.231045	0.206431	0.109705	0.169049	0.315761	0.180728	0.20155	0.156141	0.113101	0.134838	0.0475774	0.205515	0.0902747
	1226	0.292969	0.229017	0.1909	0.109099	0.217641	0.238414	0.172287	0.378153	0.0936557	0.185527	0.30147	0.42879	0.230188	0.231314	0.205758	0.10966	0.169016	0.316415	0.179874	0.201463	0.155402	0.112638	0.135403	0.0476098	0.205528	0.0903071
	1227	0.294005	0.228505	0.191914	0.108869	0.224751	0.237598	0.172484	0.377953	0.0933161	0.184627	0.301627	0.428099	0.227904	0.231432	0.204805	0.109462	0.169883	0.314854	0.178829	0.202072	0.1545	0.112113	0.136264	0.0477471	0.205567	0.0902357
	1228	0.294278	0.227728	0.19249	0.108554	0.23146	0.236634	0.171925	0.377716	0.0929794	0.184215	0.301343	0.427448	0.225925	0.231314	0.204398	0.109427	0.170383	0.310393	0.177959	0.202172	0.153749	0.111838	0.13761	0.0476998	0.205402	0.089979
	1229	0.295007	0.227125	0.193208	0.108324	0.2373	0.235837	0.172099	0.377517	0.0926334	0.183315	0.30095	0.426756	0.224233	0.230944	0.203788	0.10924	0.171887	0.303154	0.176897	0.203013	0.152831	0.111548	0.139421	0.0477789	0.2052	0.0895897
	1230	0.295028	0.226239	0.193466	0.108009	0.242432	0.2349	0.17151	0.377281	0.0922929	0.182901	0.30014	0.426105	0.223081	0.230209	0.203805	0.109219	0.173213	0.291836	0.176008	0.203398	0.152062	0.111568	0.141963	0.0476917	0.204765	0.0889812
	1231	0.295549	0.225505	0.19383	0.107779	0.247013	0.234142	0.171643	0.377082	0.0919465	0.181999	0.299553	0.425413	0.22215	0.229073	0.203734	0.109047	0.175369	0.279372	0.174922	0.204584	0.151124	0.111641	0.144907	0.0477443	0.20438	0.0883948
	1232	0.295399	0.224463	0.193683	0.107463	0.251095	0.233257	0.171003	0.376846	0.0916106	0.181582	0.298843	0.424761	0.221759	0.227386	0.204402	0.109045	0.176578	0.269533	0.174005	0.205392	0.150332	0.112111	0.147705	0.047642	0.203996	0.0879401
	1233	0.295781	0.223541	0.193572	0.107232	0.254826	0.232566	0.171067	0.376647	0.0912753	0.180678	0.298371	0.42407	0.2216	0.225083	0.205146	0.108895	0.178314	0.261806	0.172888	0.207091	0.149367	0.112734	0.150151	0.0476874	0.203766	0.0876212
	1234	0.295518	0.222277	0.192867	0.106915	0.258215	0.231769	0.170339	0.376412	0.0909593	0.180258	0.297714	0.423417	0.222026	0.22196	0.206381	0.10892	0.179209	0.256543	0.171937	0.208446	0.148545	0.113829	0.152404	0.0475848	0.203518	0.0873626
	1235	0.295808	0.221093	0.192089	0.106683	0.26139	0.231191	0.170292	0.376213	0.0906552	0.179352	0.297236	0.422725	0.222754	0.217916	0.206923	0.108804	0.18069	0.253416	0.170782	0.210342	0.147548	0.114785	0.154433	0.047634	0.203365	0.087212
	1236	0.295472	0.219519	0.190588	0.106365	0.264334	0.230536	0.169426	0.375979	0.0903848	0.178927	0.296511	0.422071	0.224176	0.212665	0.207722	0.108871	0.181409	0.252832	0.16979	0.21134	0.146691	0.115647	0.156373	0.0475391	0.203132	0.0871213
	1237	0.295703	0.217973	0.188849	0.106132	0.267156	0.230137	0.169205	0.37578	0.0901444	0.178017	0.2959	0.421377	0.225931	0.206075	0.207962	0.108807	0.182772	0.254656	0.168593	0.212721	0.145656	0.116227	0.158185	0.0475977	0.202982	0.0871514
	1238	0.295322	0.215974	0.186204	0.105813	0.269821	0.229706	0.168125	0.375546	0.0899606	0.177587	0.294974	0.420723	0.227864	0.197681	0.208527	0.108938	0.183438	0.259505	0.167556	0.213239	0.14476	0.116813	0.159998	0.0475139	0.202733	0.0872719
	1239	0.295518	0.213933	0.183201	0.105577	0.272421	0.229584	0.167642	0.375348	0.0898349	0.176673	0.294076	0.420027	0.229326	0.188332	0.208626	0.108952	0.1848	0.267299	0.166313	0.214131	0.143687	0.117167	0.161761	0.047584	0.202576	0.0875745
	1240	0.29511	0.211353	0.180065	0.105257	0.274904	0.229492	0.166241	0.375114	0.0898009	0.176237	0.292865	0.419371	0.230754	0.182117	0.209121	0.109182	0.185533	0.279232	0.165232	0.214142	0.142753	0.117569	0.163611	0.0475122	0.202607	0.0880385
	1241	0.295286	0.208647	0.178033	0.105019	0.277347	0.229796	0.16537	0.374916	0.0898678	0.175317	0.291952	0.418673	0.231787	0.182737	0.209239	0.109314	0.186986	0.292714	0.163949	0.214485	0.141644	0.117761	0.165401	0.0475936	0.203076	0.0886109
	1242	0.294864	0.205268	0.176341	0.104697	0.279683	0.230115	0.163485	0.374683	0.090079	0.174875	0.291002	0.418014	0.232806	0.18666	0.209834	0.109691	0.18778	0.304146	0.162834	0.213887	0.140681	0.118028	0.167012	0.0475329	0.2035	0.0891149
	1243	0.295029	0.201966	0.175703	0.104457	0.281973	0.230516	0.162177	0.374485	0.0904542	0.17395	0.29039	0.417314	0.233454	0.190101	0.210151	0.109998	0.189301	0.313814	0.161525	0.213537	0.13955	0.118111	0.168292	0.0476241	0.203911	0.0896183
	1244	0.294601	0.199186	0.17548	0.104133	0.284134	0.230632	0.160277	0.374252	0.0910517	0.173502	0.289708	0.416652	0.234091	0.193118	0.211044	0.110595	0.190222	0.32152	0.1604	0.212198	0.138578	0.118288	0.169321	0.0475728	0.20419	0.0900159
	1245	0.294762	0.197723	0.176412	0.103891	0.286207	0.230797	0.159311	0.374055	0.0919049	0.172573	0.289348	0.415948	0.234349	0.195569	0.211781	0.111154	0.191921	0.327579	0.159101	0.211434	0.137456	0.118298	0.169996	0.0476716	0.204552	0.0903456
	1246	0.294332	0.197219	0.177922	0.103565	0.288091	0.230722	0.157803	0.373823	0.0930944	0.172121	0.288909	0.415283	0.234574	0.197644	0.213221	0.112089	0.193085	0.33175	0.158013	0.210267	0.136516	0.118418	0.170365	0.0476273	0.204852	0.0905164
	1247	0.294492	0.19826	0.180822	0.103322	0.289762	0.230729	0.157207	0.373626	0.094668	0.171191	0.288793	0.414575	0.234407	0.199307	0.21467	0.112784	0.195087	0.334187	0.156788	0.209829	0.135457	0.118381	0.170303	0.0477316	0.205266	0.0905794
	1248	0.294064	0.200617	0.184578	0.102995	0.290933	0.230527	0.156071	0.373394	0.0967546	0.170739	0.288604	0.413906	0.23435	0.200697	0.216991	0.113159	0.196638	0.334513	0.155822	0.208914	0.134623	0.118465	0.169824	0.0476918	0.20562	0.0904659
	1249	0.294225	0.204966	0.189983	0.102751	0.291494	0.230434	0.155856	0.373197	0.0992152	0.169813	0.288765	0.413195	0.23415	0.201795	0.219549	0.11303	0.19909	0.332806	0.154777	0.208692	0.13372	0.1184	0.168782	0.047799	0.206104	0.0902354
	1250	0.2938	0.211224	0.19515	0.102425	0.291261	0.230157	0.15513	0.372965	0.101559	0.169369	0.28881	0.412523	0.23412	0.202701	0.223207	0.112945	0.201225	0.328346	0.154071	0.207954	0.13311	0.118462	0.167127	0.0477616	0.206475	0.0898376
	1251	0.293964	0.220159	0.199612	0.102184	0.290122	0.230009	0.155363	0.372769	0.103602	0.168458	0.288954	0.411809	0.233905	0.203399	0.227431	0.112767	0.203993	0.322559	0.153382	0.207878	0.132515	0.118381	0.164958	0.0478696	0.206918	0.0894343
	1252	0.293542	0.231976	0.203095	0.101862	0.287817	0.229696	0.155157	0.372538	0.105427	0.168035	0.288684	0.411135	0.23383	0.203964	0.233033	0.112749	0.205443	0.317419	0.153154	0.207257	0.132318	0.118431	0.16305	0.0478324	0.207394	0.0890937
	1253	0.293709	0.246307	0.206067	0.101626	0.28415	0.229533	0.155881	0.372342	0.107043	0.167156	0.288559	0.410421	0.233531	0.204383	0.239773	0.112616	0.206945	0.312872	0.153091	0.207274	0.132264	0.118342	0.16157	0.0479394	0.208058	0.0889018
	1254	0.293291	0.259403	0.20807	0.101314	0.278763	0.229223	0.155855	0.372111	0.108497	0.166775	0.288366	0.409747	0.233331	0.204713	0.247015	0.112642	0.207012	0.309114	0.153678	0.206727	0.13277	0.118386	0.160533	0.047901	0.208552	0.0887552
	1255	0.293461	0.270405	0.20957	0.101093	0.271353	0.229083	0.156472	0.371915	0.109792	0.165955	0.288437	0.409036	0.232858	0.204939	0.252187	0.112543	0.206983	0.306141	0.15465	0.206799	0.13361	0.118293	0.159851	0.0480059	0.208893	0.0886027
	1256	0.293046	0.279235	0.210035	0.100799	0.261386	0.228816	0.156314	0.371685	0.110959	0.165652	0.288327	0.408369	0.232432	0.205108	0.256585	0.112601	0.205313	0.303797	0.156553	0.206291	0.135254	0.118336	0.159597	0.0479657	0.208936	0.0883488
	1257	0.293218	0.286309	0.209874	0.100602	0.249187	0.228741	0.156846	0.371489	0.111992	0.164933	0.288377	0.407668	0.231678	0.205205	0.259033	0.112527	0.203295	0.30185	0.159166	0.206388	0.137512	0.118242	0.159696	0.0480685	0.208829	0.0880291
	1258	0.292806	0.291261	0.208518	0.100341	0.237414	0.228565	0.156648	0.371259	0.11291	0.164758	0.288221	0.407017	0.231031	0.205265	0.260543	0.112608	0.199272	0.300256	0.163125	0.205892	0.140932	0.118285	0.160253	0.0480272	0.20855	0.0876415
	1259	0.29298	0.294425	0.206322	0.100185	0.227612	0.228608	0.157182	0.371064	0.113695	0.164205	0.288237	0.406338	0.230187	0.205277	0.259896	0.112553	0.194536	0.298929	0.168262	0.205989	0.14537	0.118193	0.161215	0.0481294	0.208308	0.0872168
	1260	0.292571	0.295257	0.203528	0.0999778	0.219209	0.22858	0.157033	0.370834	0.114354	0.164235	0.28805	0.405718	0.229541	0.205268	0.257988	0.11265	0.18714	0.297844	0.175355	0.205483	0.151498	0.118238	0.162733	0.0480895	0.207966	0.0866811
	1261	0.292747	0.293975	0.201358	0.0998889	0.212331	0.228815	0.15766	0.37064	0.114858	0.163942	0.28804	0.405079	0.228898	0.205225	0.253418	0.112608	0.179718	0.29694	0.184263	0.205559	0.159194	0.118148	0.164607	0.048195	0.207754	0.0860657
	1262	0.29234	0.289797	0.199112	0.0997668	0.206693	0.22896	0.157664	0.37041	0.1152	0.164291	0.28783	0.404512	0.228592	0.205172	0.247083	0.112716	0.172968	0.296199	0.196111	0.205022	0.16943	0.118194	0.16643	0.0481623	0.207611	0.0853335
	1263	0.292517	0.2836	0.197582	0.0997822	0.202448	0.229155	0.158434	0.370216	0.115339	0.164396	0.287802	0.403943	0.228216	0.205096	0.237066	0.112683	0.168131	0.295578	0.209277	0.205057	0.180805	0.118107	0.167903	0.0482786	0.207559	0.0846291
	1264	0.292112	0.277319	0.196131	0.0997916	0.199449	0.228996	0.15839	0.369987	0.115251	0.165223	0.287577	0.403465	0.228032	0.205016	0.226606	0.1128	0.16401	0.295065	0.221389	0.204477	0.19127	0.118156	0.169156	0.048263	0.207414	0.0841352
	1265	0.29229	0.272394	0.195257	0.0999639	0.197926	0.228924	0.158908	0.369793	0.114877	0.165935	0.287536	0.403008	0.227718	0.204921	0.217787	0.112774	0.161776	0.294629	0.231787	0.204578	0.200253	0.11807	0.170084	0.0484031	0.207483	0.0838835
	1266	0.291887	0.268063	0.194235	0.100176	0.197857	0.228791	0.158639	0.369564	0.114172	0.167297	0.2873	0.402672	0.22759	0.204827	0.210756	0.112896	0.160301	0.294263	0.240933	0.204284	0.208154	0.118121	0.170776	0.0484213	0.207582	0.0837613
	1267	0.292065	0.2647	0.193663	0.100512	0.19932	0.228854	0.159099	0.369371	0.113056	0.167963	0.28725	0.402391	0.227318	0.204723	0.204982	0.112874	0.160851	0.293945	0.248683	0.204769	0.21485	0.118038	0.171115	0.0486059	0.207875	0.0837419
	1268	0.291663	0.261713	0.192901	0.100712	0.201068	0.228772	0.158835	0.369142	0.111445	0.168764	0.287007	0.402273	0.227226	0.204622	0.20091	0.113	0.162425	0.29367	0.255387	0.204895	0.220642	0.118091	0.171165	0.0486839	0.208125	0.0837809
	1269	0.291841	0.259461	0.192539	0.100971	0.202565	0.228806	0.159265	0.368949	0.109418	0.168902	0.286951	0.402261	0.226982	0.204514	0.197985	0.112981	0.16633	0.293422	0.260813	0.205854	0.22533	0.118009	0.170787	0.0489451	0.208495	0.0838571
	1270	0.29144	0.257412	0.191953	0.101099	0.203958	0.228677	0.158944	0.368721	0.107562	0.169441	0.286703	0.402444	0.226912	0.204411	0.196803	0.113109	0.171862	0.2932	0.265217	0.206527	0.229135	0.118064	0.170014	0.0491228	0.208864	0.0838973
	1271	0.291619	0.255933	0.191732	0.101274	0.205411	0.228675	0.159316	0.368528	0.10614	0.169432	0.286643	0.402644	0.226685	0.204304	0.196907	0.113092	0.179109	0.292993	0.268295	0.208117	0.231794	0.117984	0.16879	0.049509	0.209372	0.0839048
	1272	0.291219	0.25453	0.191264	0.101328	0.206993	0.228516	0.158952	0.368301	0.105086	0.169842	0.286393	0.402925	0.226628	0.204202	0.198943	0.113222	0.184788	0.292799	0.270158	0.209539	0.233404	0.118039	0.167566	0.0498459	0.20977	0.0838722
	1273	0.291397	0.253557	0.191136	0.101441	0.208932	0.228491	0.159287	0.368108	0.104399	0.169732	0.286331	0.403156	0.22641	0.204097	0.202753	0.113206	0.190146	0.292612	0.270881	0.211992	0.234028	0.117961	0.166389	0.0504282	0.210286	0.0838093
	1274	0.290998	0.252467	0.190745	0.101446	0.2113	0.228313	0.158895	0.367881	0.104072	0.170056	0.286078	0.403327	0.22636	0.203998	0.207703	0.113337	0.193875	0.292431	0.271602	0.214418	0.234651	0.118017	0.165384	0.0510118	0.210765	0.0837226
	1275	0.291176	0.251571	0.190676	0.101518	0.214386	0.228273	0.159206	0.367688	0.104116	0.16988	0.286015	0.403389	0.226148	0.203896	0.211326	0.113321	0.197419	0.29225	0.272119	0.217323	0.235098	0.117939	0.164585	0.0518927	0.211301	0.0836307
	1276	0.290778	0.250562	0.190333	0.101489	0.218297	0.228083	0.158796	0.367461	0.104554	0.170148	0.285762	0.40342	0.226101	0.2038	0.214648	0.113452	0.199428	0.292072	0.272625	0.218871	0.235535	0.117996	0.164013	0.0528621	0.211712	0.0834954
	1277	0.290956	0.250046	0.190301	0.101533	0.223223	0.228034	0.159093	0.36727	0.10542	0.169929	0.285697	0.403363	0.225891	0.203702	0.216779	0.113437	0.201273	0.291892	0.272676	0.220398	0.235579	0.117919	0.163526	0.0542513	0.212174	0.0833319
	1278	0.290559	0.249526	0.189986	0.101482	0.228174	0.227837	0.158674	0.367043	0.106772	0.170163	0.285444	0.403298	0.225846	0.203609	0.218652	0.113568	0.201548	0.291711	0.272439	0.220569	0.235374	0.117976	0.163144	0.0558332	0.212468	0.0830992
	1279	0.290736	0.249343	0.189975	0.101508	0.23264	0.227783	0.158962	0.366852	0.108537	0.169918	0.28538	0.403161	0.225636	0.203515	0.219393	0.113553	0.20158	0.291526	0.271438	0.220598	0.23451	0.1179	0.16279	0.0574353	0.212694	0.0828469
	1280	0.290339	0.248984	0.189677	0.101444	0.236849	0.227582	0.158539	0.366625	0.110208	0.17013	0.285127	0.403031	0.22559	0.203425	0.219862	0.113684	0.199842	0.291339	0.269776	0.219111	0.233073	0.117958	0.16252	0.0583407	0.212627	0.0826105
	1281	0.290516	0.24889	0.189676	0.101459	0.240948	0.227526	0.158823	0.366434	0.111483	0.16987	0.285062	0.402841	0.22538	0.203334	0.219143	0.113669	0.198086	0.291148	0.266949	0.217271	0.230631	0.117881	0.162256	0.0590763	0.212431	0.0824033
	1282	0.29012	0.248603	0.189386	0.101386	0.245058	0.227323	0.158398	0.366208	0.112433	0.170071	0.28481	0.402668	0.225333	0.203247	0.218069	0.1138	0.195788	0.290954	0.262901	0.213603	0.227134	0.117939	0.162061	0.0595708	0.211953	0.0821788
	1283	0.290297	0.24856	0.18939	0.101394	0.249375	0.227266	0.15868	0.366017	0.113001	0.169804	0.284745	0.402443	0.225122	0.203159	0.215594	0.113785	0.194316	0.290757	0.257775	0.209261	0.222705	0.117863	0.161856	0.0601935	0.21139	0.0819869
	1284	0.289901	0.248313	0.189103	0.101317	0.253996	0.227063	0.158255	0.365792	0.113203	0.169998	0.284493	0.402243	0.225074	0.203074	0.213104	0.113915	0.192466	0.290556	0.25329	0.2026	0.21883	0.117921	0.16171	0.0606432	0.210703	0.0818747
	1285	0.290078	0.248296	0.189106	0.101322	0.259164	0.227006	0.158536	0.365601	0.112967	0.169728	0.28443	0.401997	0.224861	0.202989	0.21061	0.1139	0.191597	0.290352	0.249385	0.196287	0.215456	0.117845	0.161542	0.061225	0.210178	0.0818738
	1286	0.289683	0.248067	0.188819	0.101242	0.264974	0.226803	0.158113	0.365376	0.112275	0.169921	0.284178	0.401781	0.224812	0.202906	0.208826	0.11403	0.19033	0.290146	0.246325	0.190648	0.212813	0.117903	0.161426	0.061645	0.20971	0.0819583
	1287	0.289859	0.248059	0.188821	0.101245	0.271585	0.226746	0.158395	0.365186	0.111026	0.16965	0.284115	0.401521	0.224598	0.202822	0.207021	0.114014	0.189866	0.289936	0.243763	0.186373	0.210599	0.117827	0.161282	0.0622018	0.209438	0.0821464
	1288	0.289464	0.247836	0.188532	0.101165	0.277893	0.226545	0.157974	0.364961	0.109159	0.169843	0.283864	0.401296	0.224548	0.202741	0.205906	0.114144	0.18888	0.289724	0.241896	0.18249	0.208986	0.117885	0.161184	0.0626039	0.209147	0.0823855
	1289	0.28964	0.247828	0.188531	0.101167	0.283086	0.226488	0.158256	0.364771	0.106687	0.169574	0.283801	0.40103	0.224333	0.202659	0.204757	0.114129	0.18864	0.289509	0.240265	0.179943	0.207578	0.117809	0.161053	0.0631458	0.208945	0.0826429
	1290	0.289246	0.247603	0.18824	0.101087	0.287374	0.226287	0.157837	0.364547	0.104268	0.169767	0.28355	0.4008	0.224282	0.202579	0.204312	0.114258	0.187841	0.289293	0.239119	0.177746	0.206588	0.117867	0.160965	0.0635381	0.208708	0.0828669
	1291	0.289422	0.247589	0.188236	0.10109	0.29066	0.226232	0.15812	0.364357	0.102283	0.169501	0.283488	0.40053	0.224067	0.202499	0.203873	0.114242	0.187757	0.289075	0.238068	0.176932	0.205679	0.117791	0.160841	0.0640719	0.2086	0.0830306
	1292	0.289028	0.247357	0.187942	0.10101	0.292977	0.226032	0.157703	0.364133	0.100624	0.169696	0.283238	0.400298	0.224014	0.20242	0.20419	0.114371	0.187089	0.288855	0.237396	0.176581	0.205099	0.117848	0.160758	0.0644594	0.208463	0.0831223
	1293	0.289204	0.247335	0.187935	0.101014	0.294185	0.225977	0.157987	0.363944	0.0993044	0.169432	0.283176	0.400028	0.223798	0.20234	0.204637	0.114355	0.187111	0.288634	0.23673	0.177752	0.204523	0.117773	0.160637	0.0649894	0.20845	0.0831377
	1294	0.288811	0.247094	0.187639	0.100935	0.294231	0.225778	0.157573	0.36372	0.0982904	0.169629	0.282927	0.399796	0.223746	0.202262	0.205657	0.114484	0.186531	0.288412	0.236369	0.17969	0.204211	0.11783	0.160555	0.065375	0.208398	0.0830628
	1295	0.288986	0.247063	0.187629	0.100939	0.292874	0.225724	0.157857	0.363531	0.0975976	0.169368	0.282864	0.399526	0.223529	0.202183	0.206023	0.114468	0.186624	0.288188	0.23595	0.182513	0.20385	0.117755	0.160435	0.0659037	0.208391	0.0829112
	1296	0.288594	0.246814	0.187331	0.100861	0.289995	0.225526	0.157444	0.363308	0.0972238	0.169565	0.282616	0.399295	0.223476	0.202105	0.206527	0.114596	0.186103	0.287964	0.235786	0.184085	0.203708	0.117812	0.160353	0.0662894	0.208224	0.0826849
	1297	0.288769	0.246774	0.187319	0.100865	0.285342	0.225473	0.157729	0.363119	0.097203	0.169307	0.282554	0.399026	0.22326	0.202027	0.206545	0.11458	0.186243	0.287739	0.235522	0.185881	0.20348	0.117737	0.160231	0.0668183	0.208064	0.0823802
	1298	0.288377	0.246518	0.187019	0.100788	0.280329	0.225276	0.157318	0.362896	0.0975602	0.169506	0.282306	0.398797	0.223206	0.201949	0.206998	0.114708	0.18576	0.287514	0.235476	0.186801	0.20344	0.117793	0.160148	0.0672049	0.20782	0.0820492
	1299	0.288552	0.24647	0.187005	0.100794	0.276103	0.225223	0.157603	0.362708	0.0982917	0.169249	0.282244	0.39853	0.22299	0.201872	0.207047	0.114692	0.18593	0.287289	0.235303	0.188164	0.20329	0.117718	0.160025	0.0677343	0.207701	0.0817451
	1300	0.288161	0.246206	0.186704	0.100718	0.272349	0.225026	0.157194	0.362485	0.0990528	0.169449	0.281997	0.398302	0.222936	0.201794	0.207417	0.114819	0.185471	0.287063	0.235324	0.188757	0.203309	0.117775	0.159941	0.0681224	0.207516	0.0814608
	1301	0.288335	0.246151	0.186688	0.100723	0.269394	0.224973	0.157479	0.362297	0.099593	0.169195	0.281935	0.398037	0.22272	0.201717	0.207337	0.114803	0.185658	0.286837	0.2352	0.189746	0.203201	0.1177	0.159816	0.0686527	0.207425	0.0812312
	1302	0.287945	0.245882	0.186386	0.100648	0.267026	0.224778	0.15707	0.362075	0.100025	0.169395	0.281689	0.397811	0.222667	0.20164	0.207591	0.11493	0.185214	0.286611	0.235255	0.189999	0.203249	0.117756	0.15973	0.0690422	0.207267	0.081026
	1303	0.288119	0.245821	0.18637	0.100654	0.2652	0.224725	0.157356	0.361887	0.100384	0.169142	0.281627	0.397547	0.222451	0.201563	0.207416	0.114914	0.185411	0.286385	0.235151	0.190702	0.20316	0.117681	0.159604	0.0695733	0.207202	0.0808527
	1304	0.28773	0.245547	0.186068	0.100579	0.263632	0.22453	0.156948	0.361666	0.100712	0.169343	0.281381	0.397322	0.222397	0.201485	0.20759	0.115041	0.184975	0.286159	0.235219	0.19072	0.203218	0.117737	0.159516	0.0699638	0.207062	0.0806847
	1305	0.287903	0.245482	0.18605	0.100586	0.262401	0.224478	0.157234	0.361478	0.100976	0.169091	0.281319	0.39706	0.222182	0.201409	0.207351	0.115025	0.185177	0.285933	0.235121	0.191227	0.203133	0.117662	0.159388	0.0704956	0.207007	0.0805396
	1306	0.287515	0.245205	0.185748	0.100512	0.261339	0.224283	0.156827	0.361257	0.101188	0.169293	0.281073	0.396837	0.222128	0.201331	0.207473	0.115152	0.184745	0.285708	0.235187	0.191086	0.203191	0.117718	0.159299	0.0708869	0.206874	0.0803966
	1307	0.287688	0.245137	0.18573	0.100519	0.260519	0.224231	0.157112	0.36107	0.101345	0.169041	0.281012	0.396576	0.221913	0.201255	0.207192	0.115136	0.184948	0.285482	0.235085	0.191459	0.203102	0.117644	0.15917	0.0714193	0.206824	0.0802721
	1308	0.2873	0.244857	0.185428	0.100445	0.259798	0.224037	0.156707	0.360848	0.101466	0.169243	0.280767	0.396354	0.22186	0.201178	0.207278	0.115262	0.184518	0.285257	0.235144	0.191211	0.203153	0.1177	0.15908	0.0718111	0.206696	0.080146
	1309	0.287473	0.244786	0.18541	0.100452	0.259251	0.223986	0.156991	0.360662	0.101548	0.168993	0.280706	0.396094	0.221645	0.201101	0.20697	0.115246	0.184721	0.285032	0.235032	0.191496	0.203057	0.117625	0.158951	0.0723433	0.206649	0.080035
	1310	0.287086	0.244504	0.185109	0.100378	0.258756	0.223792	0.156587	0.360441	0.101607	0.169194	0.28046	0.395873	0.221592	0.201024	0.207034	0.115372	0.184291	0.284807	0.23508	0.191179	0.203098	0.117681	0.15886	0.0727355	0.206523	0.0799199
	1311	0.287259	0.244432	0.18509	0.100385	0.258388	0.22374	0.156871	0.360254	0.101637	0.168944	0.280399	0.395614	0.221377	0.200948	0.206709	0.115356	0.184492	0.284583	0.234958	0.191406	0.202992	0.117606	0.158729	0.0732674	0.206477	0.0798178
	1312	0.286872	0.244149	0.184789	0.100312	0.258037	0.223547	0.156467	0.360034	0.101654	0.169145	0.280155	0.395395	0.221324	0.200871	0.20676	0.115482	0.184061	0.284358	0.234994	0.191046	0.203024	0.117662	0.158638	0.0736596	0.206351	0.0797099
	1313	0.287045	0.244075	0.184771	0.100319	0.257781	0.223495	0.156751	0.359848	0.101649	0.168896	0.280094	0.395136	0.221111	0.200795	0.206426	0.115465	0.18426	0.284135	0.23486	0.191238	0.202908	0.117588	0.158507	0.074191	0.206306	0.0796135
	1314	0.286659	0.243792	0.18447	0.100246	0.257519	0.223302	0.156348	0.359628	0.101638	0.169097	0.279849	0.394917	0.221058	0.200717	0.206469	0.115591	0.183829	0.283911	0.234885	0.190852	0.20293	0.117644	0.158416	0.0745828	0.206181	0.0795102
	1315	0.286832	0.243718	0.184452	0.100254	0.25733	0.223251	0.156631	0.359442	0.10161	0.168848	0.279788	0.39466	0.220845	0.200641	0.20613	0.115575	0.184025	0.283688	0.23474	0.191024	0.202805	0.117569	0.158285	0.0751136	0.206136	0.0794174
	1316	0.286447	0.243435	0.184152	0.10018	0.25712	0.223058	0.156229	0.359222	0.10158	0.169049	0.279544	0.394441	0.220792	0.200564	0.206169	0.1157	0.183593	0.283465	0.234756	0.190624	0.202818	0.117625	0.158193	0.0755049	0.206011	0.0793171
	1317	0.286619	0.24336	0.184134	0.100188	0.256968	0.223007	0.156512	0.359037	0.101538	0.1688	0.279484	0.394184	0.220579	0.200489	0.205828	0.115684	0.183787	0.283242	0.234602	0.190785	0.202685	0.117551	0.158062	0.0760349	0.205965	0.0792266
	1318	0.286234	0.243077	0.183835	0.100115	0.256785	0.222815	0.156111	0.358817	0.101496	0.169	0.27924	0.393966	0.220527	0.200411	0.205866	0.115809	0.183354	0.28302	0.234609	0.190378	0.202691	0.117606	0.15797	0.0764255	0.20584	0.0791281
	1319	0.286407	0.243002	0.183818	0.100123	0.256651	0.222764	0.156392	0.358632	0.101446	0.168752	0.279179	0.39371	0.220315	0.200336	0.205525	0.115793	0.183547	0.282798	0.234447	0.190534	0.202551	0.117532	0.15784	0.0769543	0.205794	0.0790389
	1320	0.286023	0.24272	0.183519	0.10005	0.256479	0.222572	0.155992	0.358413	0.101397	0.168952	0.278936	0.393492	0.220263	0.200259	0.205563	0.115918	0.183113	0.282576	0.234447	0.190126	0.202551	0.117588	0.157748	0.0773443	0.205668	0.0789414
	1321	0.286195	0.242645	0.183502	0.100057	0.25635	0.222521	0.156273	0.358228	0.101341	0.168704	0.278876	0.393236	0.220051	0.200183	0.205224	0.115901	0.183304	0.282355	0.23428	0.190282	0.202407	0.117514	0.157618	0.0778719	0.205622	0.0788531
	1322	0.285811	0.242363	0.183204	0.0999846	0.25618	0.222329	0.155874	0.35801	0.10129	0.168903	0.278633	0.393019	0.219999	0.200106	0.205262	0.116026	0.182869	0.282134	0.234274	0.189875	0.202402	0.117569	0.157526	0.0782611	0.205496	0.0787563
	1323	0.285983	0.242289	0.183187	0.0999922	0.25605	0.222278	0.156154	0.357825	0.101231	0.168656	0.278572	0.392764	0.219788	0.200031	0.204924	0.11601	0.183059	0.281913	0.234102	0.190031	0.202253	0.117495	0.157396	0.0787875	0.205449	0.0786683
	1324	0.285601	0.242008	0.18289	0.0999195	0.255876	0.222087	0.155756	0.357607	0.101178	0.168854	0.27833	0.392547	0.219736	0.199954	0.204963	0.116134	0.182624	0.281692	0.234092	0.189628	0.202245	0.117551	0.157305	0.0791755	0.205323	0.0785719
	1325	0.285772	0.241934	0.182873	0.0999271	0.25574	0.222036	0.156036	0.357422	0.101118	0.168607	0.278269	0.392292	0.219525	0.199879	0.204628	0.116118	0.182812	0.281472	0.233917	0.189786	0.202094	0.117477	0.157175	0.0797008	0.205275	0.0784842
	1326	0.28539	0.241654	0.182577	0.0998545	0.25556	0.221846	0.155638	0.357204	0.101065	0.168805	0.278027	0.392075	0.219473	0.199802	0.204669	0.116242	0.182377	0.281252	0.233905	0.189386	0.202082	0.117532	0.157084	0.0800878	0.205149	0.078388
	1327	0.285562	0.24158	0.18256	0.0998621	0.255417	0.221795	0.155917	0.35702	0.101006	0.168559	0.277967	0.391821	0.219263	0.199727	0.204335	0.116226	0.182565	0.281032	0.233727	0.189547	0.201929	0.117459	0.156954	0.0806118	0.205102	0.0783004
	1328	0.285181	0.2413	0.182265	0.0997896	0.25523	0.221604	0.15552	0.356803	0.100952	0.168756	0.277725	0.391605	0.219212	0.19965	0.204377	0.11635	0.18213	0.280812	0.233712	0.189151	0.201916	0.117514	0.156864	0.0809978	0.204976	0.0782044
	1329	0.285352	0.241227	0.182249	0.0997972	0.25508	0.221554	0.155799	0.356619	0.100894	0.16851	0.277664	0.39135	0.219002	0.199576	0.204046	0.116333	0.182317	0.280593	0.233534	0.189315	0.201762	0.117441	0.156734	0.0815203	0.204928	0.078117
	1330	0.284971	0.240949	0.181954	0.0997248	0.254886	0.221364	0.155402	0.356402	0.100841	0.168706	0.277423	0.391134	0.218951	0.199499	0.204088	0.116457	0.181882	0.280374	0.233517	0.188922	0.201748	0.117496	0.156644	0.0819054	0.204802	0.0780211
	1331	0.285142	0.240876	0.181938	0.0997323	0.254728	0.221314	0.155681	0.356218	0.100784	0.168461	0.277363	0.39088	0.218741	0.199424	0.203759	0.116441	0.182068	0.280155	0.233338	0.189088	0.201593	0.117423	0.156515	0.0824265	0.204754	0.0779338
	1332	0.284762	0.240598	0.181644	0.0996601	0.254528	0.221124	0.155285	0.356002	0.100732	0.168657	0.277122	0.390665	0.21869	0.199348	0.203803	0.116564	0.181634	0.279936	0.233321	0.188699	0.201578	0.117478	0.156425	0.0828105	0.204628	0.0778382
	1333	0.284933	0.240526	0.181628	0.0996676	0.254364	0.221074	0.155563	0.355818	0.100676	0.168412	0.277061	0.390411	0.218481	0.199273	0.203475	0.116548	0.18182	0.279717	0.233141	0.188867	0.201423	0.117405	0.156297	0.0833303	0.20458	0.077751
	1334	0.284554	0.240248	0.181335	0.0995954	0.254158	0.220884	0.155168	0.355602	0.100625	0.168607	0.276821	0.390196	0.21843	0.199197	0.203519	0.116671	0.181387	0.279499	0.233124	0.188481	0.201408	0.117459	0.156207	0.0837131	0.204454	0.0776555
	1335	0.284725	0.240176	0.181319	0.0996029	0.253989	0.220834	0.155446	0.355419	0.10057	0.168362	0.27676	0.389943	0.218222	0.199123	0.203193	0.116655	0.181571	0.279281	0.232944	0.188651	0.201253	0.117387	0.156079	0.0842317	0.204406	0.0775686
	1336	0.284346	0.2399	0.181027	0.0995308	0.253779	0.220645	0.155051	0.355203	0.10052	0.168558	0.27652	0.389728	0.218171	0.199047	0.203238	0.116778	0.181139	0.279063	0.232926	0.188267	0.201237	0.117441	0.15599	0.0846134	0.20428	0.0774733
	1337	0.284517	0.239828	0.181011	0.0995383	0.253606	0.220595	0.155329	0.35502	0.100466	0.168313	0.27646	0.389475	0.217963	0.198973	0.202912	0.116761	0.181323	0.278846	0.232747	0.188438	0.201082	0.117369	0.155862	0.0851307	0.204232	0.0773866
	1338	0.284139	0.239552	0.180719	0.0994664	0.253392	0.220407	0.154935	0.354805	0.100417	0.168508	0.27622	0.389261	0.217912	0.198896	0.202958	0.116884	0.180892	0.278628	0.23273	0.188057	0.201067	0.117423	0.155773	0.0855113	0.204106	0.0772916
	1339	0.284309	0.239481	0.180704	0.0994739	0.253216	0.220357	0.155211	0.354622	0.100363	0.168264	0.27616	0.389008	0.217704	0.198823	0.202634	0.116868	0.181076	0.278411	0.232551	0.188229	0.200913	0.117351	0.155646	0.0860271	0.204058	0.0772052
	1340	0.283932	0.239206	0.180413	0.099402	0.253	0.220169	0.154819	0.354407	0.100315	0.168458	0.275921	0.388794	0.217654	0.198747	0.20268	0.11699	0.180645	0.278194	0.232534	0.187849	0.200898	0.117406	0.155558	0.0864069	0.203933	0.0771105
	1341	0.284102	0.239135	0.180398	0.0994095	0.252821	0.220119	0.155095	0.354225	0.100262	0.168214	0.27586	0.388542	0.217447	0.198673	0.202356	0.116974	0.180829	0.277977	0.232355	0.188021	0.200744	0.117333	0.155431	0.0869213	0.203885	0.0770244
	1342	0.283725	0.23886	0.180108	0.0993378	0.252603	0.219931	0.154703	0.35401	0.100215	0.168408	0.275621	0.388328	0.217397	0.198597	0.202403	0.117096	0.180398	0.27776	0.232339	0.187643	0.20073	0.117388	0.155342	0.0873001	0.20376	0.07693
	1343	0.283895	0.23879	0.180093	0.0993453	0.252424	0.219881	0.154978	0.353828	0.100162	0.168165	0.275561	0.388076	0.21719	0.198524	0.20208	0.11708	0.180582	0.277544	0.232161	0.187816	0.200576	0.117316	0.155216	0.0878132	0.203712	0.0768442
	1344	0.283519	0.238516	0.179803	0.0992737	0.252205	0.219694	0.154587	0.353613	0.100115	0.168358	0.275323	0.387863	0.21714	0.198448	0.202127	0.117202	0.180153	0.277327	0.232145	0.187439	0.200562	0.11737	0.155128	0.0881908	0.203587	0.0767503
	1345	0.283689	0.238446	0.179788	0.0992812	0.252024	0.219645	0.154862	0.353432	0.100063	0.168115	0.275263	0.387611	0.216933	0.198375	0.201805	0.117186	0.180336	0.277111	0.231967	0.187612	0.200409	0.117298	0.155001	0.0887027	0.20354	0.0766648
	1346	0.283314	0.238172	0.179499	0.0992097	0.251805	0.219458	0.154472	0.353218	0.100017	0.168308	0.275024	0.387398	0.216883	0.198299	0.201851	0.117307	0.179907	0.276895	0.231951	0.187236	0.200395	0.117352	0.154914	0.0890792	0.203415	0.0765713
	1347	0.283483	0.238102	0.179484	0.0992172	0.251624	0.219408	0.154746	0.353037	0.0999651	0.168065	0.274964	0.387147	0.216677	0.198226	0.201531	0.117291	0.18009	0.27668	0.231775	0.187409	0.200243	0.11728	0.154788	0.08959	0.203368	0.0764862
	1348	0.283108	0.237829	0.179196	0.0991458	0.251404	0.219222	0.154356	0.352823	0.0999189	0.168258	0.274726	0.386934	0.216627	0.198151	0.201577	0.117413	0.179663	0.276464	0.231759	0.187034	0.200229	0.117335	0.1547	0.0899655	0.203243	0.076393
	1349	0.283278	0.237759	0.179181	0.0991533	0.251223	0.219173	0.154631	0.352642	0.0998675	0.168016	0.274667	0.386683	0.216422	0.198078	0.201257	0.117396	0.179845	0.276249	0.231583	0.187207	0.200077	0.117263	0.154575	0.0904748	0.203196	0.0763083
	1350	0.282904	0.237487	0.178894	0.0990821	0.251003	0.218986	0.154242	0.352428	0.0998216	0.168208	0.274429	0.386471	0.216372	0.198002	0.201304	0.117518	0.179418	0.276033	0.231568	0.186833	0.200064	0.117317	0.154487	0.0908494	0.203072	0.0762156
	1351	0.283073	0.237418	0.178879	0.0990896	0.250823	0.218937	0.154515	0.352248	0.0997704	0.167966	0.274369	0.386221	0.216167	0.19793	0.200984	0.117501	0.179601	0.275818	0.231393	0.187005	0.199912	0.117245	0.154362	0.0913574	0.203024	0.0761313
	1352	0.2827	0.237146	0.178592	0.0990185	0.250604	0.218751	0.154127	0.352034	0.0997247	0.168158	0.274132	0.386009	0.216117	0.197855	0.201031	0.117622	0.179175	0.275603	0.231377	0.186632	0.199899	0.1173	0.154275	0.0917311	0.202901	0.076039
	1353	0.282868	0.237076	0.178578	0.099026	0.250423	0.218703	0.1544	0.351854	0.0996736	0.167916	0.274072	0.385759	0.215912	0.197782	0.200712	0.117606	0.179357	0.275389	0.231202	0.186804	0.199748	0.117228	0.15415	0.0922378	0.202853	0.0759551
	1354	0.282496	0.236805	0.178291	0.0989551	0.250205	0.218517	0.154013	0.351641	0.099628	0.168108	0.273835	0.385548	0.215863	0.197707	0.200759	0.117727	0.178932	0.275174	0.231187	0.186432	0.199735	0.117282	0.154063	0.0926104	0.20273	0.0758633
	1355	0.282664	0.236736	0.178277	0.0989626	0.250025	0.218468	0.154286	0.351461	0.0995771	0.167867	0.273776	0.385298	0.215659	0.197635	0.200441	0.11771	0.179114	0.27496	0.231013	0.186604	0.199584	0.117211	0.153939	0.093116	0.202683	0.0757798
	1356	0.282293	0.236465	0.177991	0.0988917	0.249807	0.218283	0.153899	0.351249	0.0995316	0.168058	0.273539	0.385087	0.21561	0.19756	0.200487	0.117831	0.178689	0.274746	0.230998	0.186231	0.199571	0.117265	0.153852	0.0934875	0.202559	0.0756883
	1357	0.282461	0.236396	0.177978	0.0988993	0.249628	0.218235	0.154171	0.351069	0.0994809	0.167817	0.27348	0.384837	0.215406	0.197488	0.20017	0.117814	0.178871	0.274532	0.230824	0.186403	0.199421	0.117194	0.153728	0.093992	0.202512	0.0756053
	1358	0.28209	0.236126	0.177692	0.0988285	0.249411	0.21805	0.153785	0.350857	0.0994354	0.168007	0.273244	0.384627	0.215357	0.197413	0.200216	0.117935	0.178447	0.274318	0.230809	0.186032	0.199408	0.117247	0.153642	0.0943625	0.202389	0.0755143
	1359	0.282258	0.236057	0.177679	0.0988361	0.249233	0.218002	0.154057	0.350677	0.0993848	0.167767	0.273184	0.384378	0.215153	0.197341	0.1999	0.117918	0.178629	0.274105	0.230636	0.186203	0.199258	0.117176	0.153517	0.0948656	0.202342	0.0754316
	1360	0.281887	0.235787	0.177394	0.0987655	0.249017	0.217817	0.153672	0.350465	0.0993394	0.167957	0.272948	0.384168	0.215104	0.197266	0.199946	0.118039	0.178206	0.273891	0.230621	0.185832	0.199246	0.11723	0.153432	0.0952352	0.202219	0.0753411
	1361	0.282055	0.235719	0.17738	0.0987731	0.248839	0.217769	0.153943	0.350286	0.0992888	0.167718	0.272889	0.383919	0.214901	0.197195	0.19963	0.118022	0.178387	0.273678	0.230448	0.186003	0.199096	0.117159	0.153308	0.0957371	0.202173	0.0752588
	1362	0.281685	0.235449	0.177096	0.0987026	0.248624	0.217585	0.153559	0.350075	0.0992435	0.167907	0.272653	0.383709	0.214852	0.19712	0.199676	0.118142	0.177965	0.273465	0.230433	0.185632	0.199083	0.117213	0.153222	0.0961058	0.20205	0.0751687
	1363	0.281853	0.235381	0.177083	0.0987102	0.248447	0.217537	0.15383	0.349896	0.0991929	0.167668	0.272594	0.383461	0.214649	0.197049	0.199361	0.118125	0.178146	0.273252	0.23026	0.185803	0.198934	0.117142	0.153098	0.0966064	0.202003	0.0750869
	1364	0.281484	0.235112	0.176799	0.0986398	0.248232	0.217353	0.153446	0.349685	0.0991477	0.167857	0.272359	0.383251	0.214601	0.196974	0.199407	0.118245	0.177724	0.273039	0.230246	0.185433	0.198921	0.117196	0.153013	0.0969741	0.201881	0.0749973
	1365	0.281651	0.235044	0.176786	0.0986474	0.248056	0.217305	0.153716	0.349506	0.0990972	0.167618	0.2723	0.383004	0.214398	0.196903	0.199093	0.118229	0.177905	0.272827	0.230073	0.185603	0.198772	0.117125	0.15289	0.0974736	0.201834	0.0749158
	1366	0.281283	0.234776	0.176503	0.0985772	0.247842	0.217122	0.153333	0.349295	0.0990519	0.167807	0.272065	0.382794	0.21435	0.196829	0.199139	0.118348	0.177484	0.272614	0.230058	0.185234	0.19876	0.117179	0.152805	0.0978402	0.201712	0.0748266
	1367	0.28145	0.234707	0.17649	0.0985848	0.247667	0.217074	0.153603	0.349117	0.0990015	0.167569	0.272006	0.382547	0.214148	0.196758	0.198825	0.118332	0.177664	0.272402	0.229886	0.185404	0.198611	0.117108	0.152682	0.0983386	0.201666	0.0747456
	1368	0.281082	0.23444	0.176208	0.0985147	0.247454	0.216891	0.153221	0.348907	0.0989563	0.167757	0.271772	0.382338	0.2141	0.196684	0.198871	0.118451	0.177245	0.27219	0.229871	0.185035	0.198598	0.117162	0.152597	0.0987043	0.201544	0.0746569
	1369	0.281249	0.234371	0.176195	0.0985223	0.247279	0.216843	0.153491	0.348729	0.098906	0.167519	0.271712	0.382091	0.213898	0.196612	0.198558	0.118434	0.177425	0.271979	0.229699	0.185204	0.198449	0.117091	0.152474	0.0992013	0.201497	0.0745763
	1370	0.280882	0.234104	0.175913	0.0984523	0.247067	0.216661	0.153109	0.348519	0.0988608	0.167707	0.271478	0.381883	0.21385	0.196539	0.198604	0.118553	0.177006	0.271767	0.229685	0.184836	0.198437	0.117145	0.152389	0.0995661	0.201376	0.0744879
	1371	0.281049	0.234036	0.1759	0.0984599	0.246893	0.216613	0.153378	0.348341	0.0988105	0.167469	0.271419	0.381636	0.213648	0.196468	0.198291	0.118537	0.177185	0.271556	0.229513	0.185005	0.198288	0.117075	0.152267	0.100062	0.201329	0.0744077
	1372	0.280682	0.233769	0.175619	0.0983901	0.246681	0.216431	0.152998	0.348131	0.0987654	0.167657	0.271186	0.381428	0.213601	0.196394	0.198337	0.118656	0.176767	0.271344	0.229498	0.184638	0.198275	0.117128	0.152182	0.100426	0.201208	0.0743198
	1373	0.280849	0.233702	0.175607	0.0983977	0.246508	0.216384	0.153266	0.347954	0.0987151	0.16742	0.271127	0.381182	0.2134	0.196323	0.198026	0.118639	0.176946	0.271133	0.229326	0.184807	0.198127	0.117058	0.15206	0.10092	0.201161	0.0742401
	1374	0.280483	0.233435	0.175326	0.098328	0.246297	0.216202	0.152886	0.347744	0.0986701	0.167607	0.270894	0.380974	0.213352	0.19625	0.198072	0.118758	0.176529	0.270922	0.229312	0.18444	0.198114	0.117111	0.151976	0.101283	0.20104	0.0741526
	1375	0.28065	0.233368	0.175314	0.0983356	0.246124	0.216155	0.153154	0.347567	0.0986199	0.16737	0.270835	0.380728	0.213151	0.196179	0.19776	0.118741	0.176708	0.270712	0.22914	0.184608	0.197966	0.117041	0.151854	0.101777	0.200994	0.0740732
	1376	0.280284	0.233102	0.175034	0.098266	0.245914	0.215973	0.152775	0.347358	0.098575	0.167557	0.270602	0.380521	0.213104	0.196106	0.197807	0.11886	0.176292	0.270501	0.229125	0.184242	0.197953	0.117094	0.15177	0.102139	0.200873	0.0739862
	1377	0.280451	0.233035	0.175022	0.0982737	0.245741	0.215926	0.153043	0.347181	0.0985248	0.16732	0.270543	0.380276	0.212904	0.196035	0.197496	0.118843	0.17647	0.270291	0.228954	0.18441	0.197805	0.117025	0.151648	0.102631	0.200827	0.0739072
	1378	0.280086	0.232769	0.174742	0.0982042	0.245532	0.215745	0.152664	0.346972	0.0984799	0.167507	0.27031	0.380069	0.212856	0.195962	0.197542	0.118961	0.176054	0.270081	0.228939	0.184045	0.197792	0.117078	0.151565	0.102992	0.200706	0.0738206
	1379	0.280252	0.232702	0.17473	0.0982119	0.24536	0.215698	0.152932	0.346796	0.0984298	0.16727	0.270252	0.379824	0.212656	0.195892	0.197232	0.118945	0.176233	0.269871	0.228768	0.184212	0.197645	0.117008	0.151443	0.103483	0.20066	0.0737421
	1380	0.279888	0.232437	0.174451	0.0981426	0.245151	0.215517	0.152554	0.346587	0.098385	0.167456	0.270019	0.379617	0.212609	0.195819	0.197278	0.119063	0.175818	0.269661	0.228753	0.183848	0.197632	0.117061	0.15136	0.103843	0.20054	0.0736559
	1381	0.280054	0.23237	0.174439	0.0981503	0.24498	0.21547	0.152821	0.346411	0.0983349	0.167221	0.269961	0.379373	0.21241	0.195749	0.196969	0.119046	0.175996	0.269451	0.228582	0.184015	0.197484	0.116991	0.151239	0.104333	0.200494	0.0735777
	1382	0.27969	0.232106	0.174161	0.098081	0.244771	0.21529	0.152443	0.346203	0.0982901	0.167406	0.269729	0.379166	0.212362	0.195676	0.197015	0.119164	0.175581	0.269242	0.228567	0.183651	0.197471	0.117044	0.151155	0.104692	0.200373	0.073492
	1383	0.279856	0.232039	0.174149	0.0980887	0.244601	0.215243	0.15271	0.346027	0.0982402	0.167171	0.26967	0.378922	0.212163	0.195606	0.196707	0.119147	0.175759	0.269033	0.228396	0.183818	0.197324	0.116975	0.151035	0.105181	0.200328	0.0734142
	1384	0.279493	0.231775	0.173872	0.0980196	0.244393	0.215063	0.152334	0.345819	0.0981954	0.167356	0.269439	0.378716	0.212116	0.195533	0.196753	0.119265	0.175345	0.268823	0.228381	0.183455	0.197311	0.117028	0.150952	0.105539	0.200207	0.0733289
	1385	0.279659	0.231708	0.17386	0.0980273	0.244223	0.215017	0.152599	0.345643	0.0981456	0.167121	0.26938	0.378472	0.211918	0.195463	0.196445	0.119248	0.175523	0.268615	0.228211	0.183621	0.197163	0.116959	0.150831	0.106027	0.200162	0.0732516
	1386	0.279297	0.231445	0.173583	0.0979583	0.244015	0.214837	0.152224	0.345436	0.0981009	0.167306	0.269149	0.378267	0.211871	0.195391	0.196491	0.119365	0.17511	0.268406	0.228196	0.183258	0.19715	0.117011	0.150748	0.106384	0.200042	0.0731667
	1387	0.279462	0.231378	0.173572	0.0979661	0.243846	0.214791	0.152489	0.345261	0.0980511	0.167072	0.269091	0.378024	0.211673	0.195321	0.196184	0.119349	0.175287	0.268197	0.228025	0.183425	0.197003	0.116942	0.150628	0.10687	0.199996	0.0730897
	1388	0.2791	0.231115	0.173295	0.0978972	0.243639	0.214611	0.152114	0.345053	0.0980065	0.167256	0.26886	0.377819	0.211626	0.195249	0.19623	0.119466	0.174875	0.267989	0.22801	0.183063	0.19699	0.116995	0.150545	0.107227	0.199876	0.0730052
	1389	0.279266	0.231049	0.173284	0.097905	0.24347	0.214565	0.152379	0.344878	0.0979568	0.167022	0.268802	0.377575	0.211428	0.195179	0.195923	0.119449	0.175052	0.267781	0.22784	0.183229	0.196843	0.116926	0.150426	0.107712	0.199831	0.0729287
	1390	0.278905	0.230786	0.173008	0.0978362	0.243263	0.214386	0.152005	0.344671	0.0979123	0.167206	0.268571	0.377371	0.211381	0.195107	0.19597	0.119566	0.17464	0.267573	0.227825	0.182867	0.19683	0.116978	0.150343	0.108067	0.199711	0.0728446
	1391	0.27907	0.23072	0.172997	0.097844	0.243095	0.21434	0.15227	0.344497	0.0978626	0.166972	0.268513	0.377128	0.211184	0.195038	0.195664	0.119549	0.174817	0.267365	0.227655	0.183033	0.196683	0.11691	0.150224	0.108551	0.199666	0.0727685
	1392	0.278709	0.230458	0.172722	0.0977753	0.242889	0.214161	0.151896	0.34429	0.0978181	0.167156	0.268283	0.376924	0.211138	0.194965	0.19571	0.119666	0.174406	0.267157	0.227639	0.182672	0.19667	0.116962	0.150141	0.108906	0.199546	0.0726848
	1393	0.278874	0.230392	0.172711	0.0977831	0.242721	0.214115	0.152161	0.344116	0.0977686	0.166922	0.268225	0.376681	0.21094	0.194896	0.195405	0.119649	0.174582	0.26695	0.22747	0.182838	0.196523	0.116893	0.150022	0.109389	0.199501	0.0726091
	1394	0.278514	0.230131	0.172436	0.0977146	0.242516	0.213937	0.151788	0.343909	0.0977242	0.167106	0.267995	0.376477	0.210894	0.194824	0.195451	0.119766	0.174173	0.266742	0.227454	0.182478	0.19651	0.116946	0.14994	0.109742	0.199382	0.0725259
	1395	0.278679	0.230064	0.172425	0.0977224	0.242348	0.213891	0.152051	0.343735	0.0976747	0.166873	0.267937	0.376235	0.210697	0.194756	0.195146	0.119749	0.174348	0.266536	0.227285	0.182643	0.196363	0.116877	0.149821	0.110224	0.199337	0.0724505
	1396	0.27832	0.229804	0.172151	0.097654	0.242143	0.213713	0.151679	0.343529	0.0976303	0.167056	0.267707	0.376032	0.210651	0.194683	0.195193	0.119865	0.173939	0.266328	0.227269	0.182283	0.19635	0.11693	0.149739	0.110577	0.199218	0.0723677
	1397	0.278485	0.229738	0.17214	0.0976618	0.241976	0.213668	0.151943	0.343355	0.0975809	0.166823	0.267649	0.37579	0.210455	0.194615	0.194889	0.119849	0.174115	0.266122	0.2271	0.182448	0.196203	0.116861	0.14962	0.111057	0.199173	0.0722928
	1398	0.278126	0.229477	0.171866	0.0975935	0.241772	0.21349	0.151571	0.34315	0.0975367	0.167005	0.26742	0.375587	0.210409	0.194543	0.194935	0.119965	0.173706	0.265915	0.227084	0.182089	0.19619	0.116913	0.149539	0.111409	0.199054	0.0722104
	1399	0.27829	0.229412	0.171856	0.0976013	0.241605	0.213444	0.151834	0.342976	0.0974873	0.166773	0.267362	0.375346	0.210213	0.194474	0.194632	0.119948	0.173882	0.265709	0.226915	0.182254	0.196044	0.116845	0.14942	0.111888	0.199009	0.0721359
	1400	0.277932	0.229152	0.171583	0.0975332	0.241401	0.213267	0.151463	0.342771	0.0974431	0.166955	0.267134	0.375143	0.210167	0.194403	0.194678	0.120064	0.173474	0.265502	0.2269	0.181896	0.19603	0.116897	0.149339	0.112239	0.19889	0.0720539
	1401	0.278097	0.229086	0.171573	0.097541	0.241235	0.213222	0.151726	0.342598	0.0973939	0.166724	0.267076	0.374902	0.209972	0.194334	0.194375	0.120047	0.173649	0.265297	0.226731	0.18206	0.195884	0.116829	0.149221	0.112717	0.198845	0.0719797
	1402	0.277739	0.228827	0.1713	0.097473	0.241032	0.213045	0.151356	0.342393	0.0973498	0.166905	0.266847	0.374699	0.209926	0.194263	0.194422	0.120163	0.173242	0.265091	0.226715	0.181703	0.195871	0.116881	0.14914	0.113067	0.198727	0.0718982
	1403	0.277903	0.228761	0.17129	0.0974808	0.240866	0.213	0.151618	0.34222	0.0973006	0.166674	0.266789	0.374459	0.209731	0.194195	0.19412	0.120146	0.173417	0.264885	0.226546	0.181867	0.195725	0.116813	0.149022	0.113544	0.198682	0.0718244
	1404	0.277546	0.228502	0.171018	0.0974129	0.240663	0.212823	0.151249	0.342015	0.0972565	0.166855	0.266562	0.374257	0.209685	0.194123	0.194166	0.120261	0.173011	0.264679	0.22653	0.18151	0.195712	0.116865	0.148941	0.113893	0.198564	0.0717433
	1405	0.27771	0.228437	0.171008	0.0974207	0.240498	0.212778	0.15151	0.341842	0.0972074	0.166624	0.266504	0.374017	0.20949	0.194055	0.193865	0.120245	0.173185	0.264474	0.226362	0.181674	0.195566	0.116797	0.148823	0.11437	0.198519	0.0716699
	1406	0.277354	0.228179	0.170737	0.0973529	0.240296	0.212602	0.151142	0.341638	0.0971635	0.166805	0.266276	0.373815	0.209445	0.193984	0.193911	0.12036	0.172779	0.264269	0.226346	0.181317	0.195552	0.116849	0.148743	0.114718	0.198401	0.0715892
	1407	0.277518	0.228113	0.170727	0.0973608	0.240131	0.212557	0.151403	0.341465	0.0971145	0.166574	0.266218	0.373575	0.20925	0.193916	0.19361	0.120343	0.172953	0.264064	0.226178	0.181481	0.195407	0.116782	0.148625	0.115193	0.198357	0.0715163
	1408	0.277162	0.227855	0.170456	0.0972931	0.239929	0.212381	0.151035	0.341261	0.0970706	0.166755	0.265991	0.373374	0.209205	0.193845	0.193657	0.120458	0.172549	0.263859	0.226162	0.181125	0.195393	0.116833	0.148545	0.11554	0.198239	0.071436
	1409	0.277326	0.22779	0.170446	0.097301	0.239765	0.212336	0.151296	0.341089	0.0970216	0.166525	0.265934	0.373134	0.209011	0.193777	0.193357	0.120442	0.172722	0.263655	0.225994	0.181288	0.195248	0.116766	0.148428	0.116013	0.198194	0.0713634
	1410	0.276971	0.227533	0.170176	0.0972334	0.239564	0.212161	0.150928	0.340886	0.0969778	0.166705	0.265707	0.372933	0.208966	0.193706	0.193403	0.120556	0.172319	0.26345	0.225978	0.180934	0.195234	0.116818	0.148348	0.11636	0.198077	0.0712835
	1411	0.277134	0.227468	0.170166	0.0972414	0.2394	0.212116	0.151189	0.340714	0.0969289	0.166475	0.265649	0.372694	0.208772	0.193638	0.193104	0.12054	0.172492	0.263246	0.22581	0.181096	0.195089	0.11675	0.148231	0.116832	0.198032	0.0712113
	1412	0.27678	0.227211	0.169897	0.0971739	0.239199	0.211941	0.150822	0.34051	0.0968852	0.166655	0.265423	0.372494	0.208727	0.193568	0.19315	0.120654	0.172089	0.263042	0.225794	0.180742	0.195075	0.116802	0.148151	0.117178	0.197915	0.0711319
	1413	0.276943	0.227146	0.169887	0.0971818	0.239036	0.211896	0.151082	0.340339	0.0968364	0.166425	0.265365	0.372255	0.208534	0.1935	0.192851	0.120637	0.172262	0.262838	0.225626	0.180905	0.19493	0.116734	0.148034	0.117649	0.197871	0.0710601
	1414	0.276589	0.22689	0.169618	0.0971145	0.238836	0.211721	0.150716	0.340136	0.0967927	0.166605	0.265139	0.372055	0.208489	0.193429	0.192898	0.120751	0.171859	0.262634	0.22561	0.180551	0.194917	0.116786	0.147954	0.117994	0.197754	0.070981
	1415	0.276752	0.226825	0.169609	0.0971224	0.238673	0.211677	0.150976	0.339964	0.096744	0.166375	0.265081	0.371817	0.208296	0.193362	0.192599	0.120735	0.172032	0.262431	0.225443	0.180714	0.194772	0.116719	0.147838	0.118464	0.197709	0.0709096
	1416	0.276399	0.226569	0.16934	0.0970552	0.238473	0.211502	0.15061	0.339762	0.0967004	0.166554	0.264856	0.371617	0.208251	0.193292	0.192646	0.120849	0.17163	0.262227	0.225427	0.180361	0.194758	0.11677	0.147758	0.118808	0.197592	0.070831
	1417	0.276562	0.226505	0.169331	0.0970631	0.23831	0.211458	0.150869	0.339591	0.0966517	0.166326	0.264798	0.371379	0.208058	0.193225	0.192348	0.120832	0.171803	0.262024	0.225259	0.180523	0.194613	0.116703	0.147642	0.119277	0.197548	0.07076
	1418	0.276209	0.226249	0.169063	0.096996	0.238111	0.211284	0.150505	0.339388	0.0966082	0.166504	0.264573	0.371179	0.208014	0.193154	0.192395	0.120946	0.171402	0.261821	0.225243	0.18017	0.1946	0.116755	0.147563	0.11962	0.197431	0.0706818
	1419	0.276372	0.226185	0.169054	0.097004	0.237949	0.211239	0.150764	0.339217	0.0965597	0.166276	0.264515	0.370942	0.207821	0.193087	0.192098	0.120929	0.171574	0.261618	0.225076	0.180332	0.194455	0.116688	0.147447	0.120088	0.197387	0.0706111
	1420	0.27602	0.22593	0.168787	0.096937	0.23775	0.211066	0.1504	0.339015	0.0965162	0.166454	0.26429	0.370742	0.207777	0.193017	0.192144	0.121043	0.171174	0.261415	0.22506	0.17998	0.194441	0.116739	0.147368	0.12043	0.197271	0.0705333
	1421	0.276183	0.225866	0.168778	0.096945	0.237589	0.211021	0.150658	0.338845	0.0964677	0.166226	0.264233	0.370505	0.207585	0.19295	0.191848	0.121026	0.171346	0.261213	0.224893	0.180142	0.194297	0.116672	0.147253	0.120897	0.197227	0.0704631
	1422	0.275831	0.225611	0.168511	0.0968781	0.23739	0.210848	0.150295	0.338643	0.0964243	0.166404	0.264008	0.370306	0.207541	0.19288	0.191895	0.12114	0.170946	0.261011	0.224877	0.179791	0.194283	0.116724	0.147174	0.121238	0.19711	0.0703857
	1423	0.275993	0.225548	0.168502	0.0968861	0.237229	0.210804	0.150553	0.338473	0.0963759	0.166177	0.263951	0.37007	0.207349	0.192813	0.191599	0.121123	0.171118	0.260809	0.22471	0.179952	0.194139	0.116657	0.147058	0.121704	0.197066	0.0703159
	1424	0.275643	0.225293	0.168236	0.0968193	0.237031	0.210631	0.15019	0.338271	0.0963326	0.166354	0.263727	0.369871	0.207305	0.192743	0.191646	0.121236	0.170719	0.260606	0.224694	0.179602	0.194125	0.116708	0.14698	0.122044	0.19695	0.0702389
	1425	0.275805	0.22523	0.168227	0.0968273	0.236871	0.210587	0.150447	0.338101	0.0962843	0.166127	0.26367	0.369635	0.207114	0.192677	0.191351	0.12122	0.17089	0.260405	0.224528	0.179762	0.193981	0.116642	0.146865	0.122509	0.196906	0.0701694
	1426	0.275455	0.224976	0.167962	0.0967607	0.236674	0.210415	0.150086	0.3379	0.096241	0.166304	0.263446	0.369437	0.20707	0.192607	0.191397	0.121332	0.170492	0.260203	0.224511	0.179413	0.193967	0.116693	0.146786	0.122848	0.196791	0.0700929
	1427	0.275617	0.224913	0.167953	0.0967687	0.236513	0.210371	0.150343	0.33773	0.0961928	0.166077	0.263388	0.369201	0.206879	0.192541	0.191103	0.121316	0.170663	0.260002	0.224345	0.179573	0.193823	0.116626	0.146672	0.123311	0.196747	0.0700238
	1428	0.275267	0.224659	0.167688	0.0967022	0.236317	0.210198	0.149982	0.33753	0.0961496	0.166254	0.263165	0.369003	0.206835	0.192471	0.191149	0.121429	0.170265	0.2598	0.224329	0.179224	0.193809	0.116677	0.146593	0.12365	0.196631	0.0699476
	1429	0.275429	0.224596	0.16768	0.0967102	0.236157	0.210155	0.150238	0.33736	0.0961014	0.166027	0.263108	0.368767	0.206644	0.192405	0.190856	0.121412	0.170436	0.2596	0.224163	0.179384	0.193666	0.116611	0.146479	0.124112	0.196587	0.0698789
	1430	0.27508	0.224343	0.167415	0.0966438	0.235961	0.209983	0.149878	0.33716	0.0960583	0.166204	0.262884	0.36857	0.206601	0.192335	0.190902	0.121525	0.170039	0.259398	0.224146	0.179036	0.193652	0.116662	0.146401	0.12445	0.196472	0.0698032
	1431	0.275241	0.22428	0.167407	0.0966519	0.235801	0.209939	0.150134	0.33699	0.0960102	0.165978	0.262827	0.368334	0.206411	0.192269	0.190609	0.121508	0.17021	0.259198	0.22398	0.179196	0.193508	0.116596	0.146287	0.124911	0.196428	0.0697349
	1432	0.274893	0.224027	0.167143	0.0965856	0.235605	0.209767	0.149774	0.33679	0.0959672	0.166154	0.262604	0.368137	0.206367	0.1922	0.190656	0.12162	0.169814	0.258997	0.223964	0.178848	0.193494	0.116647	0.146209	0.125248	0.196313	0.0696596
	1433	0.275054	0.223965	0.167135	0.0965936	0.235447	0.209724	0.15003	0.336621	0.0959191	0.165928	0.262548	0.367902	0.206177	0.192134	0.190363	0.121604	0.169984	0.258797	0.223798	0.179008	0.193351	0.116581	0.146095	0.125708	0.196269	0.0695917
	1434	0.274707	0.223713	0.166871	0.0965274	0.235251	0.209553	0.149671	0.336422	0.0958762	0.166104	0.262325	0.367706	0.206134	0.192064	0.19041	0.121716	0.169589	0.258596	0.223782	0.178661	0.193337	0.116632	0.146017	0.126044	0.196154	0.0695167
	1435	0.274868	0.22365	0.166863	0.0965355	0.235093	0.209509	0.149926	0.336253	0.0958282	0.165878	0.262268	0.367471	0.205944	0.191999	0.190118	0.121699	0.169758	0.258397	0.223616	0.17882	0.193194	0.116566	0.145903	0.126504	0.196111	0.0694492
	1436	0.274521	0.223398	0.1666	0.0964694	0.234898	0.209338	0.149568	0.336053	0.0957853	0.166053	0.262046	0.367275	0.205901	0.191929	0.190164	0.121811	0.169364	0.258196	0.2236	0.178473	0.19318	0.116616	0.145826	0.126838	0.195996	0.0693747
	1437	0.274682	0.223336	0.166592	0.0964775	0.23474	0.209295	0.149822	0.335885	0.0957375	0.165828	0.261989	0.367041	0.205712	0.191864	0.189873	0.121795	0.169533	0.257997	0.223434	0.178633	0.193037	0.116551	0.145713	0.127297	0.195953	0.0693075
	1438	0.274335	0.223085	0.16633	0.0964116	0.234546	0.209125	0.149465	0.335686	0.0956946	0.166003	0.261767	0.366844	0.205668	0.191795	0.18992	0.121906	0.169139	0.257797	0.223418	0.178287	0.193022	0.116601	0.145635	0.127631	0.195838	0.0692334
	1439	0.274496	0.223022	0.166322	0.0964197	0.234388	0.209081	0.149719	0.335518	0.0956469	0.165779	0.26171	0.366611	0.20548	0.191729	0.189629	0.12189	0.169309	0.257598	0.223253	0.178445	0.19288	0.116536	0.145522	0.128088	0.195795	0.0691667
	1440	0.27415	0.222772	0.16606	0.0963538	0.234194	0.208911	0.149362	0.335319	0.0956041	0.165953	0.261489	0.366415	0.205437	0.19166	0.189676	0.122001	0.168915	0.257399	0.223236	0.1781	0.192866	0.116586	0.145445	0.128421	0.19568	0.069093
	1441	0.274311	0.222709	0.166053	0.096362	0.234037	0.208868	0.149616	0.335151	0.0955564	0.165729	0.261432	0.366182	0.205248	0.191595	0.189386	0.121985	0.169084	0.2572	0.223071	0.178259	0.192723	0.116521	0.145332	0.128877	0.195637	0.0690266
	1442	0.273965	0.222459	0.165791	0.0962962	0.233844	0.208698	0.14926	0.334952	0.0955137	0.165903	0.261211	0.365986	0.205205	0.191526	0.189432	0.122096	0.168692	0.257001	0.223055	0.177914	0.192709	0.116571	0.145256	0.12921	0.195523	0.0689533
	1443	0.274126	0.222397	0.165784	0.0963044	0.233687	0.208655	0.149513	0.334785	0.095466	0.165679	0.261154	0.365753	0.205017	0.191461	0.189143	0.122079	0.168861	0.256803	0.22289	0.178072	0.192566	0.116506	0.145143	0.129665	0.19548	0.0688873
	1444	0.273781	0.222147	0.165523	0.0962387	0.233494	0.208486	0.149157	0.334587	0.0954234	0.165853	0.260934	0.365558	0.204974	0.191393	0.18919	0.12219	0.168469	0.256604	0.222873	0.177728	0.192552	0.116556	0.145066	0.129996	0.195366	0.0688144
	1445	0.273941	0.222085	0.165516	0.0962469	0.233338	0.208443	0.149411	0.334419	0.0953759	0.16563	0.260877	0.365326	0.204787	0.191328	0.188901	0.122174	0.168637	0.256406	0.222709	0.177886	0.19241	0.116491	0.144954	0.13045	0.195323	0.0687488
	1446	0.273597	0.221836	0.165256	0.0961814	0.233146	0.208274	0.149056	0.334221	0.0953333	0.165803	0.260657	0.365131	0.204744	0.191259	0.188948	0.122284	0.168246	0.256207	0.222692	0.177543	0.192395	0.116541	0.144878	0.130781	0.195209	0.0686764
	1447	0.273757	0.221774	0.165249	0.0961896	0.23299	0.208231	0.149308	0.334054	0.0952858	0.16558	0.2606	0.364899	0.204557	0.191194	0.18866	0.122268	0.168414	0.25601	0.222528	0.177701	0.192253	0.116476	0.144765	0.131234	0.195166	0.0686111
	1448	0.273414	0.221525	0.164989	0.0961242	0.232798	0.208062	0.148954	0.333857	0.0952433	0.165753	0.26038	0.364704	0.204514	0.191126	0.188706	0.122378	0.168024	0.255811	0.222511	0.177358	0.192239	0.116527	0.144689	0.131563	0.195052	0.0685391
	1449	0.273574	0.221464	0.164982	0.0961323	0.232643	0.208019	0.149206	0.33369	0.0951959	0.16553	0.260324	0.364472	0.204327	0.191061	0.188419	0.122362	0.168192	0.255614	0.222347	0.177515	0.192097	0.116461	0.144577	0.132015	0.195009	0.0684742
	1450	0.273231	0.221215	0.164723	0.0960671	0.232451	0.207851	0.148853	0.333492	0.0951535	0.165703	0.260104	0.364278	0.204285	0.190993	0.188465	0.122472	0.167802	0.255416	0.22233	0.177173	0.192083	0.116512	0.144501	0.132344	0.194896	0.0684025
	1451	0.27339	0.221154	0.164716	0.0960753	0.232296	0.207808	0.149104	0.333326	0.0951062	0.165481	0.260047	0.364047	0.204098	0.190929	0.188178	0.122456	0.167969	0.255219	0.222166	0.17733	0.191941	0.116447	0.14439	0.132795	0.194853	0.0683381
	1452	0.273048	0.220906	0.164457	0.0960101	0.232105	0.20764	0.148751	0.333129	0.0950638	0.165653	0.259828	0.363853	0.204056	0.19086	0.188225	0.122566	0.16758	0.255022	0.222149	0.176988	0.191927	0.116497	0.144314	0.133123	0.19474	0.0682668
	1453	0.273208	0.220845	0.16445	0.0960183	0.231951	0.207598	0.149003	0.332963	0.0950165	0.165431	0.259772	0.363622	0.20387	0.190796	0.187939	0.12255	0.167748	0.254825	0.221986	0.177145	0.191785	0.116432	0.144203	0.133573	0.194697	0.0682027
	1454	0.272866	0.220597	0.164192	0.0959533	0.23176	0.20743	0.14865	0.332766	0.0949743	0.165603	0.259553	0.363429	0.203827	0.190728	0.187985	0.12266	0.167359	0.254628	0.221969	0.176804	0.19177	0.116482	0.144127	0.1339	0.194584	0.0681318
	1455	0.273025	0.220536	0.164186	0.0959615	0.231606	0.207388	0.148901	0.3326	0.0949271	0.165381	0.259496	0.363198	0.203642	0.190664	0.1877	0.122643	0.167526	0.254432	0.221805	0.176961	0.191629	0.116418	0.144016	0.134349	0.194541	0.0680681
	1456	0.272684	0.220289	0.163928	0.0958965	0.231416	0.20722	0.14855	0.332404	0.0948849	0.165553	0.259278	0.363005	0.203599	0.190596	0.187746	0.122753	0.167138	0.254235	0.221788	0.17662	0.191615	0.116468	0.14394	0.134675	0.194428	0.0679977
	1457	0.272843	0.220228	0.163922	0.0959048	0.231263	0.207178	0.1488	0.332238	0.0948378	0.165332	0.259221	0.362774	0.203414	0.190532	0.187461	0.122736	0.167305	0.254039	0.221625	0.176777	0.191474	0.116403	0.14383	0.135123	0.194386	0.0679343
	1458	0.272502	0.219982	0.163664	0.0958399	0.231073	0.207011	0.148449	0.332042	0.0947956	0.165503	0.259003	0.362582	0.203372	0.190464	0.187508	0.122846	0.166918	0.253843	0.221608	0.176437	0.191459	0.116453	0.143754	0.135448	0.194273	0.0678643
	1459	0.272662	0.219921	0.163658	0.0958482	0.23092	0.206969	0.1487	0.331876	0.0947486	0.165282	0.258947	0.362352	0.203187	0.1904	0.187223	0.12283	0.167085	0.253647	0.221445	0.176593	0.191318	0.116388	0.143644	0.135895	0.194231	0.0678013
	1460	0.272321	0.219675	0.163402	0.0957835	0.230731	0.206802	0.148349	0.331681	0.0947065	0.165453	0.258729	0.362159	0.203145	0.190333	0.18727	0.122939	0.166698	0.253451	0.221428	0.176254	0.191303	0.116438	0.143569	0.13622	0.194118	0.0677317
	1461	0.27248	0.219614	0.163395	0.0957917	0.230578	0.20676	0.148599	0.331515	0.0946596	0.165232	0.258673	0.36193	0.20296	0.190269	0.186986	0.122923	0.166864	0.253256	0.221265	0.17641	0.191163	0.116374	0.143458	0.136665	0.194076	0.0676691
	1462	0.272141	0.219368	0.163139	0.0957271	0.230389	0.206594	0.148249	0.33132	0.0946175	0.165403	0.258455	0.361738	0.202918	0.190201	0.187033	0.123032	0.166479	0.25306	0.221248	0.176071	0.191148	0.116424	0.143384	0.136989	0.193964	0.0675998
	1463	0.2723	0.219308	0.163133	0.0957354	0.230237	0.206552	0.148499	0.331155	0.0945707	0.165183	0.258399	0.361508	0.202734	0.190138	0.18675	0.123015	0.166645	0.252865	0.221085	0.176227	0.191007	0.11636	0.143274	0.137434	0.193921	0.0675376
	1464	0.27196	0.219062	0.162878	0.0956709	0.230049	0.206386	0.14815	0.33096	0.0945287	0.165353	0.258182	0.361317	0.202692	0.19007	0.186796	0.123124	0.16626	0.25267	0.221068	0.175889	0.190992	0.116409	0.143199	0.137757	0.193809	0.0674688
	1465	0.272119	0.219002	0.162872	0.0956792	0.229897	0.206344	0.148399	0.330795	0.0944819	0.165133	0.258126	0.361088	0.202508	0.190007	0.186514	0.123108	0.166425	0.252475	0.220906	0.176044	0.190852	0.116345	0.143089	0.138201	0.193767	0.067407
	1466	0.271781	0.218757	0.162617	0.0956148	0.229709	0.206178	0.14805	0.3306	0.09444	0.165303	0.257909	0.360896	0.202466	0.18994	0.18656	0.123216	0.166041	0.25228	0.220888	0.175706	0.190837	0.116395	0.143015	0.138523	0.193655	0.0673385
	1467	0.271939	0.218697	0.162611	0.0956232	0.229558	0.206136	0.148299	0.330436	0.0943933	0.165083	0.257853	0.360668	0.202283	0.189877	0.186278	0.1232	0.166206	0.252086	0.220726	0.175862	0.190697	0.116331	0.142905	0.138965	0.193613	0.067277
	1468	0.271601	0.218453	0.162356	0.0955589	0.22937	0.205971	0.147951	0.330241	0.0943515	0.165253	0.257636	0.360477	0.202241	0.189809	0.186325	0.123308	0.165822	0.251891	0.220709	0.175525	0.190682	0.11638	0.142831	0.139287	0.193501	0.067209
	1469	0.27176	0.218393	0.162351	0.0955672	0.229219	0.205929	0.148199	0.330077	0.0943049	0.165034	0.25758	0.360249	0.202058	0.189746	0.186043	0.123292	0.165988	0.251697	0.220547	0.175679	0.190542	0.116317	0.142722	0.139728	0.193459	0.0671479
	1470	0.271422	0.218149	0.162097	0.095503	0.229032	0.205764	0.147852	0.329883	0.0942631	0.165203	0.257364	0.360058	0.202017	0.189679	0.18609	0.1234	0.165605	0.251503	0.22053	0.175343	0.190527	0.116366	0.142647	0.140049	0.193348	0.0670802
	1471	0.27158	0.218089	0.162091	0.0955114	0.228882	0.205723	0.1481	0.329719	0.0942165	0.164984	0.257308	0.35983	0.201834	0.189616	0.185809	0.123384	0.165769	0.251309	0.220368	0.175498	0.190387	0.116302	0.142538	0.140489	0.193306	0.0670195
	1472	0.271244	0.217845	0.161838	0.0954473	0.228695	0.205558	0.147753	0.329525	0.0941749	0.165153	0.257092	0.35964	0.201792	0.189549	0.185856	0.123492	0.165387	0.251115	0.22035	0.175162	0.190372	0.116352	0.142465	0.140809	0.193194	0.0669522
	1473	0.271402	0.217786	0.161832	0.0954557	0.228545	0.205517	0.148001	0.329361	0.0941283	0.164934	0.257037	0.359412	0.20161	0.189487	0.185576	0.123476	0.165552	0.250922	0.220189	0.175316	0.190233	0.116288	0.142356	0.141249	0.193153	0.0668919
	1474	0.271065	0.217543	0.161579	0.0953917	0.228359	0.205352	0.147655	0.329167	0.0940867	0.165103	0.256821	0.359222	0.201569	0.18942	0.185622	0.123584	0.16517	0.250728	0.220171	0.174981	0.190218	0.116338	0.142282	0.141568	0.193041	0.066825
	1475	0.271223	0.217483	0.161574	0.0954001	0.22821	0.205311	0.147902	0.329003	0.0940403	0.164885	0.256765	0.358995	0.201386	0.189357	0.185343	0.123567	0.165334	0.250536	0.22001	0.175135	0.190078	0.116274	0.142173	0.142006	0.193	0.0667651
	1476	0.270887	0.21724	0.161322	0.0953363	0.228024	0.205147	0.147556	0.32881	0.0939988	0.165053	0.25655	0.358805	0.201345	0.18929	0.185389	0.123675	0.164953	0.250342	0.219993	0.174801	0.190063	0.116323	0.1421	0.142324	0.192889	0.0666986
	1477	0.271045	0.217181	0.161317	0.0953447	0.227875	0.205106	0.147803	0.328647	0.0939524	0.164835	0.256495	0.358579	0.201163	0.189228	0.18511	0.123659	0.165117	0.25015	0.219831	0.174954	0.189924	0.11626	0.141992	0.142762	0.192847	0.066639
	1478	0.27071	0.216939	0.161065	0.0952809	0.22769	0.204942	0.147458	0.328453	0.0939109	0.165003	0.25628	0.358389	0.201122	0.189161	0.185157	0.123766	0.164737	0.249956	0.219814	0.17462	0.189909	0.116309	0.141918	0.143079	0.192736	0.0665729
	1479	0.270868	0.21688	0.16106	0.0952893	0.227541	0.204901	0.147705	0.32829	0.0938647	0.164786	0.256224	0.358163	0.200941	0.189099	0.184878	0.12375	0.164901	0.249764	0.219653	0.174774	0.18977	0.116246	0.14181	0.143515	0.192695	0.0665137
	1480	0.270533	0.216638	0.160808	0.0952257	0.227356	0.204737	0.147361	0.328097	0.0938232	0.164953	0.256009	0.357974	0.2009	0.189033	0.184925	0.123857	0.164521	0.249571	0.219635	0.174441	0.189754	0.116295	0.141737	0.143832	0.192584	0.0664479
	1481	0.27069	0.216579	0.160803	0.0952341	0.227208	0.204696	0.147606	0.327935	0.093777	0.164736	0.255954	0.357748	0.200719	0.18897	0.184647	0.123841	0.164684	0.24938	0.219474	0.174594	0.189615	0.116232	0.141629	0.144267	0.192543	0.0663891
	1482	0.270356	0.216337	0.160552	0.0951706	0.227024	0.204533	0.147263	0.327742	0.0937357	0.164903	0.25574	0.357559	0.200678	0.188904	0.184694	0.123948	0.164305	0.249187	0.219457	0.174261	0.1896	0.116281	0.141556	0.144583	0.192432	0.0663238
	1483	0.270514	0.216279	0.160548	0.0951791	0.226876	0.204492	0.147508	0.327579	0.0936895	0.164687	0.255684	0.357334	0.200497	0.188842	0.184417	0.123932	0.164469	0.248996	0.219296	0.174414	0.189461	0.116218	0.141449	0.145018	0.192391	0.0662653
	1484	0.27018	0.216038	0.160297	0.0951157	0.226692	0.204329	0.147166	0.327387	0.0936483	0.164853	0.25547	0.357145	0.200456	0.188776	0.184463	0.124039	0.16409	0.248804	0.219279	0.174082	0.189446	0.116267	0.141376	0.145333	0.192281	0.0662004
	1485	0.270337	0.215979	0.160293	0.0951241	0.226544	0.204289	0.147411	0.327225	0.0936022	0.164637	0.255415	0.35692	0.200276	0.188714	0.184186	0.124023	0.164253	0.248613	0.219118	0.174235	0.189308	0.116204	0.141269	0.145766	0.192239	0.0661423
	1486	0.270004	0.215738	0.160042	0.0950608	0.226361	0.204126	0.147069	0.327033	0.093561	0.164804	0.255201	0.356732	0.200235	0.188648	0.184233	0.124129	0.163875	0.248421	0.219101	0.173903	0.189292	0.116253	0.141196	0.14608	0.192129	0.0660778
	1487	0.270161	0.21568	0.160038	0.0950693	0.226214	0.204086	0.147313	0.326871	0.093515	0.164587	0.255146	0.356507	0.200055	0.188586	0.183957	0.124113	0.164038	0.24823	0.21894	0.174055	0.189154	0.11619	0.141089	0.146513	0.192088	0.0660201
	1488	0.269829	0.21544	0.159789	0.0950061	0.226031	0.203923	0.146972	0.32668	0.0934739	0.164754	0.254933	0.356319	0.200015	0.18852	0.184004	0.124219	0.163661	0.248038	0.218923	0.173724	0.189139	0.116239	0.141017	0.146826	0.191978	0.065956
	1489	0.269986	0.215381	0.159784	0.0950146	0.225884	0.203883	0.147216	0.326518	0.093428	0.164538	0.254878	0.356095	0.199835	0.188459	0.183728	0.124203	0.163823	0.247848	0.218762	0.173877	0.189	0.116177	0.14091	0.147257	0.191937	0.0658986
	1490	0.269654	0.215142	0.159535	0.0949515	0.225702	0.203721	0.146875	0.326328	0.0933869	0.164704	0.254665	0.355907	0.199795	0.188393	0.183775	0.12431	0.163447	0.247657	0.218745	0.173546	0.188985	0.116225	0.140838	0.14757	0.191827	0.0658349
	1491	0.26981	0.215084	0.159531	0.09496	0.225555	0.203681	0.147119	0.326167	0.093341	0.164488	0.25461	0.355683	0.199615	0.188331	0.1835	0.124293	0.163609	0.247467	0.218585	0.173698	0.188847	0.116163	0.140731	0.148	0.191786	0.0657781
	1492	0.269479	0.214844	0.159283	0.094897	0.225373	0.203519	0.146779	0.325978	0.0933	0.164654	0.254397	0.355496	0.199575	0.188266	0.183547	0.124399	0.163233	0.247276	0.218567	0.173368	0.188832	0.116211	0.140659	0.148312	0.191677	0.0657148
	1493	0.269636	0.214786	0.159279	0.0949055	0.225227	0.203479	0.147022	0.325818	0.0932542	0.164439	0.254342	0.355272	0.199396	0.188204	0.183272	0.124383	0.163395	0.247086	0.218407	0.17352	0.188694	0.116149	0.140553	0.148742	0.191636	0.0656584
	1494	0.269305	0.214547	0.15903	0.0948427	0.225046	0.203318	0.146683	0.32563	0.0932133	0.164604	0.25413	0.355086	0.199356	0.188139	0.183319	0.124489	0.16302	0.246896	0.21839	0.17319	0.188678	0.116198	0.140481	0.149053	0.191527	0.0655956
	1495	0.269461	0.214489	0.159027	0.0948512	0.2249	0.203277	0.146926	0.325472	0.0931676	0.164389	0.254075	0.354862	0.199177	0.188078	0.183045	0.124473	0.163182	0.246706	0.21823	0.173342	0.188541	0.116135	0.140375	0.149481	0.191486	0.0655397
	1496	0.269131	0.214251	0.158779	0.0947885	0.224719	0.203116	0.146587	0.325286	0.0931267	0.164554	0.253863	0.354676	0.199137	0.188012	0.183092	0.124579	0.162807	0.246516	0.218212	0.173013	0.188525	0.116184	0.140303	0.149791	0.191377	0.0654774
	1497	0.269287	0.214193	0.158775	0.094797	0.224574	0.203076	0.146829	0.325131	0.0930811	0.16434	0.253808	0.354452	0.198958	0.187951	0.182818	0.124563	0.162968	0.246327	0.218053	0.173164	0.188388	0.116122	0.140197	0.150219	0.191336	0.065422
	1498	0.268957	0.213955	0.158528	0.0947343	0.224393	0.202916	0.146491	0.324947	0.0930403	0.164504	0.253596	0.354267	0.198918	0.187886	0.182865	0.124668	0.162595	0.246137	0.218035	0.172836	0.188372	0.11617	0.140126	0.150528	0.191228	0.0653605
	1499	0.269113	0.213898	0.158525	0.0947429	0.224248	0.202876	0.146733	0.324795	0.0929948	0.16429	0.253542	0.354044	0.19874	0.187825	0.182592	0.124652	0.162756	0.245948	0.217876	0.172987	0.188235	0.116108	0.14002	0.150955	0.191187	0.0653057
	1500	0.268784	0.21366	0.158278	0.0946804	0.224068	0.202715	0.146396	0.324614	0.092954	0.164455	0.25333	0.353858	0.1987	0.18776	0.182639	0.124757	0.162382	0.245759	0.217858	0.17266	0.188219	0.116157	0.139949	0.151264	0.191079	0.0652446
	1501	0.26894	0.213603	0.158274	0.0946889	0.223924	0.202676	0.146637	0.324462	0.0929085	0.164241	0.253276	0.353635	0.198522	0.187699	0.182367	0.124741	0.162543	0.245571	0.217699	0.17281	0.188082	0.116095	0.139843	0.151689	0.191039	0.0651903
	1502	0.268612	0.213366	0.158028	0.0946265	0.223744	0.202516	0.1463	0.324281	0.0928678	0.164405	0.253064	0.35345	0.198483	0.187634	0.182414	0.124846	0.162171	0.245381	0.217681	0.172483	0.188066	0.116143	0.139772	0.151997	0.190931	0.0651296
	1503	0.268767	0.213308	0.158025	0.0946351	0.2236	0.202476	0.146542	0.324129	0.0928224	0.164191	0.25301	0.353228	0.198305	0.187573	0.182142	0.12483	0.162331	0.245193	0.217523	0.172634	0.187929	0.116081	0.139667	0.152422	0.19089	0.0650755
	1504	0.268439	0.213072	0.157779	0.0945728	0.223421	0.202316	0.146205	0.323947	0.0927818	0.164355	0.252799	0.353043	0.198266	0.187508	0.182189	0.124935	0.161959	0.245004	0.217505	0.172307	0.187914	0.116129	0.139596	0.152729	0.190782	0.0650151
	1505	0.268595	0.213015	0.157776	0.0945814	0.223277	0.202277	0.146446	0.323793	0.0927365	0.164142	0.252745	0.352821	0.198089	0.187448	0.181918	0.124919	0.16212	0.244817	0.217346	0.172457	0.187777	0.116068	0.139491	0.153152	0.190742	0.0649612
	1506	0.268267	0.212778	0.157531	0.0945192	0.223098	0.202117	0.146111	0.32361	0.0926959	0.164305	0.252534	0.352637	0.198049	0.187383	0.181965	0.125024	0.161748	0.244628	0.217328	0.172131	0.187761	0.116116	0.139421	0.153459	0.190634	0.0649011
	1507	0.268423	0.212721	0.157528	0.0945278	0.222955	0.202078	0.146351	0.323456	0.0926507	0.164093	0.25248	0.352415	0.197872	0.187323	0.181694	0.125008	0.161908	0.244441	0.21717	0.172281	0.187625	0.116054	0.139316	0.153882	0.190594	0.0648475
	1508	0.268096	0.212485	0.157283	0.0944657	0.222776	0.201918	0.146016	0.323272	0.0926102	0.164256	0.25227	0.352231	0.197833	0.187258	0.181741	0.125112	0.161538	0.244252	0.217152	0.171956	0.187609	0.116102	0.139246	0.154187	0.190486	0.0647877
	1509	0.268251	0.212429	0.15728	0.0944743	0.222634	0.201879	0.146256	0.323118	0.092565	0.164043	0.252215	0.35201	0.197656	0.187198	0.181471	0.125096	0.161698	0.244065	0.216994	0.172106	0.187472	0.116041	0.139141	0.154609	0.190446	0.0647344
	1510	0.267924	0.212193	0.157036	0.0944123	0.222455	0.20172	0.145922	0.322934	0.0925246	0.164206	0.252006	0.351826	0.197617	0.187133	0.181518	0.1252	0.161328	0.243877	0.216976	0.171781	0.187457	0.116089	0.139071	0.154914	0.190338	0.064675
	1511	0.26808	0.212136	0.157033	0.0944209	0.222313	0.201681	0.146162	0.32278	0.0924794	0.163994	0.251951	0.351605	0.197441	0.187073	0.181248	0.125184	0.161487	0.243691	0.216818	0.17193	0.18732	0.116028	0.138966	0.155334	0.190298	0.064622
	1512	0.267754	0.211901	0.156789	0.094359	0.222135	0.201522	0.145827	0.322596	0.0924391	0.164156	0.251742	0.351421	0.197402	0.187009	0.181295	0.125288	0.161118	0.243503	0.2168	0.171606	0.187305	0.116076	0.138896	0.155639	0.190191	0.0645629
	1513	0.267909	0.211845	0.156787	0.0943677	0.221994	0.201483	0.146067	0.322441	0.092394	0.163944	0.251688	0.351201	0.197226	0.186948	0.181026	0.125272	0.161277	0.243317	0.216642	0.171755	0.187168	0.116014	0.138792	0.156058	0.190151	0.0645103
	1514	0.267583	0.21161	0.156543	0.0943059	0.221816	0.201325	0.145734	0.322257	0.0923537	0.164106	0.251478	0.351017	0.197187	0.186884	0.181073	0.125376	0.160908	0.243129	0.216624	0.171431	0.187153	0.116062	0.138722	0.156362	0.190043	0.0644516
	1515	0.267738	0.211554	0.156541	0.0943146	0.221675	0.201286	0.145973	0.322103	0.0923088	0.163895	0.251424	0.350797	0.197011	0.186824	0.180805	0.12536	0.161067	0.242943	0.216466	0.17158	0.187016	0.116001	0.138618	0.15678	0.190003	0.0643993
	1516	0.267413	0.21132	0.156298	0.0942529	0.221498	0.201128	0.14564	0.321919	0.0922685	0.164057	0.251215	0.350614	0.196973	0.18676	0.180852	0.125464	0.160699	0.242756	0.216448	0.171257	0.187001	0.116049	0.138549	0.157083	0.189896	0.0643409
	1517	0.267568	0.211264	0.156296	0.0942616	0.221357	0.201089	0.145879	0.321765	0.0922236	0.163846	0.251161	0.350395	0.196797	0.1867	0.180584	0.125448	0.160858	0.24257	0.216291	0.171406	0.186865	0.115988	0.138445	0.157501	0.189857	0.064289
	1518	0.267243	0.21103	0.156053	0.0942	0.22118	0.200931	0.145546	0.321582	0.0921835	0.164007	0.250953	0.350212	0.196759	0.186636	0.180631	0.125552	0.16049	0.242384	0.216272	0.171083	0.186849	0.116036	0.138375	0.157803	0.18975	0.064231
	1519	0.267398	0.210974	0.156051	0.0942087	0.221039	0.200893	0.145785	0.321428	0.0921386	0.163796	0.250899	0.349992	0.196584	0.186577	0.180364	0.125536	0.160649	0.242198	0.216115	0.171232	0.186713	0.115975	0.138272	0.15822	0.18971	0.0641795
	1520	0.267074	0.21074	0.155809	0.0941472	0.220863	0.200735	0.145453	0.321244	0.0920985	0.163957	0.250691	0.34981	0.196545	0.186513	0.180411	0.125639	0.160282	0.242012	0.216097	0.17091	0.186698	0.116022	0.138203	0.158521	0.189603	0.0641219
	1521	0.267229	0.210685	0.155807	0.0941559	0.220723	0.200697	0.145691	0.321091	0.0920538	0.163747	0.250637	0.349591	0.19637	0.186453	0.180144	0.125623	0.16044	0.241827	0.21594	0.171058	0.186562	0.115962	0.138099	0.158937	0.189563	0.0640707
	1522	0.266905	0.210452	0.155566	0.0940946	0.220547	0.200539	0.14536	0.320908	0.0920138	0.163908	0.250429	0.349409	0.196332	0.18639	0.180191	0.125726	0.160074	0.241641	0.215922	0.170736	0.186546	0.116009	0.13803	0.159237	0.189457	0.0640134
	1523	0.26706	0.210396	0.155563	0.0941033	0.220407	0.200501	0.145598	0.320754	0.0919691	0.163698	0.250375	0.34919	0.196157	0.18633	0.179925	0.125711	0.160232	0.241456	0.215765	0.170884	0.186411	0.115949	0.137927	0.159652	0.189417	0.0639626
	1524	0.266737	0.210163	0.155323	0.094042	0.220232	0.200344	0.145267	0.320571	0.0919291	0.163858	0.250167	0.349009	0.196119	0.186267	0.179972	0.125814	0.159866	0.24127	0.215747	0.170563	0.186395	0.115996	0.137858	0.159952	0.189311	0.0639057
	1525	0.266891	0.210108	0.155321	0.0940508	0.220093	0.200306	0.145505	0.320418	0.0918845	0.163648	0.250114	0.34879	0.195945	0.186207	0.179706	0.125798	0.160024	0.241086	0.21559	0.170711	0.186259	0.115936	0.137756	0.160366	0.189271	0.0638552
	1526	0.266569	0.209876	0.15508	0.0939896	0.219918	0.200149	0.145175	0.320236	0.0918446	0.163808	0.249906	0.348609	0.195907	0.186144	0.179753	0.1259	0.159659	0.240901	0.215572	0.170391	0.186244	0.115983	0.137687	0.160664	0.189165	0.0637987
	1527	0.266723	0.20982	0.155078	0.0939984	0.219779	0.200111	0.145412	0.320083	0.0918	0.163599	0.249853	0.348391	0.195733	0.186085	0.179488	0.125885	0.159817	0.240717	0.215415	0.170538	0.186108	0.115923	0.137584	0.161078	0.189126	0.0637486
	1528	0.266401	0.209588	0.154838	0.0939373	0.219604	0.199955	0.145082	0.319901	0.0917602	0.163759	0.249646	0.34821	0.195695	0.186021	0.179535	0.125987	0.159452	0.240531	0.215397	0.170218	0.186093	0.11597	0.137516	0.161376	0.18902	0.0636925
	1529	0.266555	0.209533	0.154837	0.0939461	0.219465	0.199916	0.145319	0.319748	0.0917157	0.16355	0.249592	0.347992	0.195521	0.185962	0.17927	0.125971	0.159609	0.240348	0.215241	0.170365	0.185958	0.11591	0.137413	0.161788	0.18898	0.0636428
	1530	0.266233	0.209302	0.154597	0.0938852	0.219291	0.19976	0.14499	0.319566	0.0916759	0.163709	0.249386	0.347811	0.195483	0.185899	0.179317	0.126074	0.159246	0.240163	0.215222	0.170046	0.185942	0.115957	0.137345	0.162085	0.188874	0.063587
	1531	0.266387	0.209247	0.154596	0.0938939	0.219153	0.199722	0.145226	0.319413	0.0916315	0.1635	0.249332	0.347594	0.19531	0.18584	0.179053	0.126058	0.159403	0.23998	0.215066	0.170193	0.185807	0.115897	0.137243	0.162497	0.188835	0.0635376
	1532	0.266066	0.209016	0.154357	0.0938331	0.218979	0.199567	0.144898	0.319232	0.0915918	0.163659	0.249126	0.347413	0.195272	0.185777	0.1791	0.12616	0.159039	0.239795	0.215048	0.169874	0.185791	0.115944	0.137174	0.162793	0.188729	0.0634823
	1533	0.26622	0.208961	0.154355	0.0938419	0.218841	0.199529	0.145134	0.319079	0.0915475	0.163451	0.249072	0.347197	0.1951	0.185718	0.178837	0.126144	0.159196	0.239612	0.214892	0.170021	0.185656	0.115884	0.137073	0.163204	0.18869	0.0634332
	1534	0.2659	0.20873	0.154116	0.0937812	0.218668	0.199373	0.144807	0.318898	0.0915078	0.16361	0.248866	0.347016	0.195062	0.185655	0.178884	0.126246	0.158834	0.239428	0.214873	0.169703	0.18564	0.115931	0.137004	0.1635	0.188585	0.0633782
	1535	0.266053	0.208675	0.154115	0.09379	0.218531	0.199335	0.145042	0.318746	0.0914636	0.163402	0.248813	0.3468	0.194889	0.185597	0.178621	0.126231	0.15899	0.239245	0.214718	0.169849	0.185506	0.115871	0.136903	0.163909	0.188546	0.0633295
	1536	0.265734	0.208445	0.153877	0.0937293	0.218358	0.19918	0.144715	0.318565	0.091424	0.16356	0.248607	0.34662	0.194851	0.185534	0.178668	0.126333	0.158628	0.239061	0.214699	0.169532	0.18549	0.115918	0.136835	0.164204	0.18844	0.0632749
	1537	0.265887	0.208391	0.153876	0.0937382	0.21822	0.199143	0.14495	0.318413	0.0913798	0.163353	0.248554	0.346404	0.194679	0.185475	0.178405	0.126317	0.158784	0.238879	0.214544	0.169678	0.185356	0.115858	0.136733	0.164613	0.188401	0.0632266
	1538	0.265568	0.208161	0.153638	0.0936776	0.218048	0.198988	0.144624	0.318233	0.0913403	0.163511	0.248348	0.346224	0.194642	0.185413	0.178452	0.126418	0.158423	0.238695	0.214525	0.169361	0.18534	0.115905	0.136666	0.164907	0.188296	0.0631723
	1539	0.265721	0.208106	0.153637	0.0936865	0.217911	0.19895	0.144859	0.318081	0.0912962	0.163303	0.248295	0.346008	0.19447	0.185354	0.178191	0.126403	0.158579	0.238513	0.21437	0.169507	0.185205	0.115845	0.136565	0.165315	0.188257	0.0631243
	1540	0.265402	0.207877	0.1534	0.0936261	0.217739	0.198796	0.144533	0.317901	0.0912567	0.163461	0.24809	0.345829	0.194432	0.185292	0.178237	0.126504	0.158218	0.23833	0.214351	0.16919	0.185189	0.115892	0.136497	0.165609	0.188152	0.0630705
	1541	0.265555	0.207823	0.153399	0.0936349	0.217603	0.198758	0.144767	0.317749	0.0912126	0.163254	0.248037	0.345613	0.194261	0.185233	0.177976	0.126488	0.158374	0.238148	0.214196	0.169336	0.185055	0.115833	0.136396	0.166015	0.188113	0.0630228
	1542	0.265237	0.207594	0.153162	0.0935746	0.217431	0.198604	0.144442	0.317569	0.0911732	0.163412	0.247832	0.345434	0.194223	0.185171	0.178023	0.12659	0.158014	0.237965	0.214178	0.16902	0.185039	0.11588	0.136328	0.166308	0.188009	0.0629693
	1543	0.26539	0.20754	0.153161	0.0935835	0.217295	0.198566	0.144676	0.317418	0.0911292	0.163205	0.247779	0.345219	0.194052	0.185113	0.177762	0.126574	0.15817	0.237784	0.214023	0.169165	0.184906	0.11582	0.136228	0.166714	0.18797	0.0629221
	1544	0.265072	0.207311	0.152925	0.0935233	0.217124	0.198413	0.144351	0.317238	0.0910899	0.163362	0.247575	0.345041	0.194015	0.18505	0.177809	0.126675	0.15781	0.237601	0.214004	0.16885	0.184889	0.115867	0.136161	0.167006	0.187865	0.0628689
	1545	0.265225	0.207257	0.152924	0.0935322	0.216988	0.198375	0.144585	0.317087	0.091046	0.163156	0.247521	0.344826	0.193844	0.184992	0.177549	0.126659	0.157965	0.23742	0.213849	0.168995	0.184756	0.115807	0.13606	0.167411	0.187826	0.062822
	1546	0.264908	0.207029	0.152688	0.093472	0.216817	0.198222	0.144261	0.316908	0.0910067	0.163313	0.247317	0.344647	0.193807	0.18493	0.177596	0.12676	0.157606	0.237238	0.213831	0.16868	0.18474	0.115854	0.135993	0.167703	0.187722	0.0627693
	1547	0.26506	0.206975	0.152688	0.0934809	0.216682	0.198184	0.144494	0.316757	0.0909629	0.163107	0.247264	0.344433	0.193636	0.184872	0.177336	0.126745	0.157761	0.237057	0.213676	0.168825	0.184606	0.115795	0.135893	0.168107	0.187683	0.0627227
	1548	0.264744	0.206747	0.152452	0.0934209	0.216511	0.198031	0.144171	0.316578	0.0909237	0.163263	0.247061	0.344255	0.193599	0.18481	0.177383	0.126846	0.157403	0.236875	0.213657	0.168511	0.18459	0.115842	0.135826	0.168398	0.187579	0.0626703
	1549	0.264896	0.206693	0.152452	0.0934298	0.216376	0.197994	0.144404	0.316427	0.0908799	0.163058	0.247008	0.344041	0.193429	0.184752	0.177124	0.12683	0.157558	0.236694	0.213503	0.168655	0.184457	0.115782	0.135726	0.168801	0.18754	0.062624
	1550	0.26458	0.206466	0.152217	0.0933699	0.216206	0.197841	0.144081	0.316249	0.0908407	0.163214	0.246804	0.343863	0.193392	0.18469	0.177171	0.12693	0.1572	0.236513	0.213484	0.168341	0.18444	0.115829	0.135659	0.169091	0.187436	0.062572
	1551	0.264732	0.206413	0.152216	0.0933788	0.216072	0.197804	0.144313	0.316098	0.0907971	0.163008	0.246751	0.343649	0.193222	0.184633	0.176913	0.126915	0.157355	0.236332	0.21333	0.168486	0.184307	0.11577	0.135559	0.169493	0.187398	0.0625261
	1552	0.264417	0.206186	0.151982	0.0933191	0.215902	0.197651	0.143991	0.31592	0.090758	0.163164	0.246548	0.343472	0.193185	0.184571	0.17696	0.127015	0.156998	0.236151	0.213311	0.168173	0.184291	0.115816	0.135492	0.169782	0.187294	0.0624745
	1553	0.264569	0.206132	0.151982	0.093328	0.215768	0.197614	0.144223	0.315769	0.0907143	0.162959	0.246495	0.343258	0.193015	0.184513	0.176701	0.126999	0.157152	0.235971	0.213158	0.168317	0.184158	0.115757	0.135393	0.170184	0.187255	0.062429
	1554	0.264254	0.205906	0.151748	0.0932683	0.215599	0.197461	0.143901	0.315591	0.0906753	0.163115	0.246293	0.343081	0.192978	0.184452	0.176748	0.1271	0.156795	0.23579	0.213139	0.168004	0.184142	0.115804	0.135326	0.170472	0.187152	0.0623777
	1555	0.264405	0.205852	0.151747	0.0932772	0.215465	0.197424	0.144133	0.315441	0.0906318	0.16291	0.24624	0.342868	0.192809	0.184394	0.176491	0.127084	0.156949	0.235611	0.212985	0.168148	0.184009	0.115745	0.135227	0.170873	0.187113	0.0623325
	1556	0.264091	0.205626	0.151514	0.0932176	0.215296	0.197272	0.143812	0.315263	0.0905928	0.163066	0.246037	0.342691	0.192772	0.184333	0.176538	0.127184	0.156593	0.23543	0.212966	0.167836	0.183993	0.115791	0.135161	0.171161	0.18701	0.0622816
	1557	0.264243	0.205573	0.151514	0.0932266	0.215163	0.197236	0.144043	0.315114	0.0905493	0.162861	0.245985	0.342479	0.192603	0.184275	0.176281	0.127169	0.156747	0.235251	0.212813	0.16798	0.18386	0.115732	0.135061	0.17156	0.186972	0.0622367
	1558	0.263929	0.205347	0.151281	0.0931671	0.214994	0.197084	0.143723	0.314936	0.0905104	0.163016	0.245782	0.342302	0.192566	0.184214	0.176328	0.127269	0.156392	0.23507	0.212794	0.167668	0.183844	0.115779	0.134995	0.171848	0.186868	0.0621862
	1559	0.26408	0.205294	0.151281	0.0931761	0.214861	0.197047	0.143954	0.314786	0.090467	0.162812	0.24573	0.34209	0.192398	0.184157	0.176071	0.127253	0.156545	0.234891	0.21264	0.167811	0.183711	0.11572	0.134896	0.172246	0.18683	0.0621417
	1560	0.263767	0.205069	0.151048	0.0931167	0.214693	0.196895	0.143634	0.314609	0.0904281	0.162967	0.245528	0.341914	0.192361	0.184095	0.176118	0.127353	0.156191	0.234711	0.212621	0.1675	0.183695	0.115766	0.13483	0.172533	0.186727	0.0620915
	1561	0.263918	0.205016	0.151048	0.0931257	0.21456	0.196859	0.143865	0.31446	0.0903848	0.162763	0.245475	0.341701	0.192193	0.184038	0.175862	0.127337	0.156344	0.234533	0.212468	0.167643	0.183562	0.115708	0.134732	0.17293	0.186689	0.0620473
	1562	0.263605	0.204791	0.150816	0.0930664	0.214392	0.196708	0.143545	0.314282	0.090346	0.162918	0.245274	0.341525	0.192156	0.183977	0.175909	0.127437	0.15599	0.234353	0.212449	0.167333	0.183546	0.115754	0.134666	0.173217	0.186586	0.0619975
	1563	0.263757	0.204739	0.150816	0.0930754	0.21426	0.196671	0.143775	0.314133	0.0903027	0.162714	0.245221	0.341314	0.191988	0.18392	0.175654	0.127421	0.156143	0.234175	0.212296	0.167476	0.183414	0.115696	0.134567	0.173613	0.186548	0.0619537
	1564	0.263444	0.204514	0.150584	0.0930162	0.214093	0.19652	0.143457	0.313956	0.090264	0.162868	0.24502	0.341138	0.191952	0.183859	0.175701	0.127521	0.155789	0.233995	0.212277	0.167166	0.183397	0.115742	0.134502	0.173899	0.186445	0.0619042
	1565	0.263595	0.204461	0.150585	0.0930253	0.213961	0.196484	0.143687	0.313808	0.0902208	0.162665	0.244968	0.340927	0.191784	0.183802	0.175446	0.127505	0.155942	0.233817	0.212124	0.167308	0.183265	0.115683	0.134403	0.174295	0.186407	0.0618608
	1566	0.263284	0.204237	0.150353	0.0929662	0.213794	0.196333	0.143368	0.313631	0.0901821	0.162819	0.244767	0.340751	0.191747	0.183741	0.175493	0.127604	0.155589	0.233638	0.212105	0.166999	0.183249	0.115729	0.134338	0.174579	0.186304	0.0618117
	1567	0.263435	0.204185	0.150354	0.0929752	0.213662	0.196297	0.143598	0.313482	0.090139	0.162616	0.244714	0.34054	0.19158	0.183684	0.175238	0.127589	0.155742	0.23346	0.211953	0.167141	0.183117	0.115671	0.13424	0.174974	0.186266	0.0617685
	1568	0.263123	0.203961	0.150123	0.0929162	0.213496	0.196146	0.14328	0.313306	0.0901004	0.16277	0.244514	0.340365	0.191544	0.183623	0.175285	0.127688	0.15539	0.233281	0.211934	0.166832	0.183101	0.115717	0.134174	0.175258	0.186164	0.0617198
	1569	0.263274	0.203909	0.150123	0.0929253	0.213364	0.19611	0.143509	0.313158	0.0900573	0.162567	0.244461	0.340155	0.191377	0.183567	0.175031	0.127672	0.155542	0.233104	0.211781	0.166975	0.182969	0.115659	0.134077	0.175652	0.186126	0.061677
	1570	0.262963	0.203685	0.149893	0.0928664	0.213198	0.19596	0.143192	0.312981	0.0900188	0.16272	0.244261	0.33998	0.19134	0.183506	0.175078	0.127771	0.15519	0.232925	0.211762	0.166666	0.182953	0.115705	0.134011	0.175935	0.186023	0.0616286
	1571	0.263114	0.203633	0.149894	0.0928755	0.213067	0.195924	0.143421	0.312833	0.0899758	0.162518	0.244209	0.33977	0.191174	0.18345	0.174825	0.127755	0.155342	0.232748	0.21161	0.166808	0.182821	0.115647	0.133914	0.176329	0.185986	0.0615862
	1572	0.262803	0.20341	0.149664	0.0928167	0.212901	0.195774	0.143105	0.312657	0.0899373	0.162671	0.244009	0.339595	0.191138	0.183389	0.174872	0.127854	0.154991	0.23257	0.211591	0.1665	0.182805	0.115693	0.133849	0.176611	0.185884	0.0615382
	1573	0.262954	0.203358	0.149664	0.0928258	0.212771	0.195738	0.143333	0.312509	0.0898944	0.162469	0.243957	0.339385	0.190971	0.183333	0.174619	0.127839	0.155143	0.232393	0.211439	0.166642	0.182673	0.115635	0.133751	0.177004	0.185846	0.0614961
	1574	0.262644	0.203136	0.149435	0.0927671	0.212605	0.195588	0.143017	0.312334	0.089856	0.162622	0.243757	0.339211	0.190935	0.183272	0.174666	0.127937	0.154792	0.232215	0.21142	0.166334	0.182657	0.115681	0.133687	0.177285	0.185744	0.0614484
	1575	0.262794	0.203084	0.149436	0.0927762	0.212475	0.195552	0.143245	0.312186	0.0898131	0.16242	0.243705	0.339001	0.190769	0.183216	0.174413	0.127922	0.154944	0.232039	0.211268	0.166476	0.182525	0.115623	0.133589	0.177677	0.185706	0.0614066
	1576	0.262485	0.202862	0.149207	0.0927176	0.21231	0.195403	0.14293	0.312011	0.0897748	0.162573	0.243506	0.338828	0.190733	0.183155	0.17446	0.12802	0.154594	0.231861	0.211249	0.166169	0.182509	0.115668	0.133525	0.177958	0.185604	0.0613594
	1577	0.262635	0.20281	0.149208	0.0927267	0.21218	0.195367	0.143157	0.311863	0.089732	0.162371	0.243454	0.338618	0.190567	0.1831	0.174209	0.128005	0.154745	0.231685	0.211097	0.16631	0.182378	0.115611	0.133427	0.178349	0.185567	0.0613179
	1578	0.262326	0.202588	0.148979	0.0926682	0.212016	0.195218	0.142843	0.311688	0.0896937	0.162524	0.243255	0.338445	0.190531	0.183039	0.174255	0.128103	0.154396	0.231508	0.211078	0.166004	0.182361	0.115656	0.133363	0.178629	0.185465	0.061271
	1579	0.262477	0.202537	0.14898	0.0926773	0.211886	0.195182	0.14307	0.311541	0.0896509	0.162323	0.243203	0.338236	0.190365	0.182983	0.174004	0.128087	0.154547	0.231332	0.210926	0.166145	0.18223	0.115599	0.133266	0.179019	0.185428	0.0612299
	1580	0.262168	0.202315	0.148752	0.0926189	0.211722	0.195034	0.142756	0.311366	0.0896127	0.162474	0.243004	0.338062	0.19033	0.182923	0.174051	0.128186	0.154198	0.231155	0.210907	0.165839	0.182214	0.115644	0.133202	0.179299	0.185326	0.0611833
	1581	0.262318	0.202264	0.148753	0.0926281	0.211593	0.194998	0.142983	0.311219	0.08957	0.162274	0.242952	0.337854	0.190164	0.182867	0.1738	0.12817	0.154349	0.23098	0.210756	0.16598	0.182083	0.115587	0.133105	0.179688	0.185289	0.0611426
	1582	0.26201	0.202043	0.148525	0.0925698	0.211429	0.194849	0.142669	0.311045	0.0895319	0.162425	0.242753	0.337681	0.190129	0.182807	0.173847	0.128268	0.154001	0.230803	0.210737	0.165674	0.182066	0.115632	0.133041	0.179967	0.185188	0.0610963
	1583	0.26216	0.201991	0.148527	0.092579	0.2113	0.194814	0.142896	0.310898	0.0894893	0.162225	0.242702	0.337473	0.189964	0.182751	0.173597	0.128253	0.154152	0.230628	0.210585	0.165815	0.181936	0.115575	0.132945	0.180355	0.18515	0.0610559
	1584	0.261853	0.201771	0.148299	0.0925208	0.211136	0.194666	0.142583	0.310724	0.0894512	0.162376	0.242503	0.3373	0.189928	0.182691	0.173644	0.12835	0.153804	0.230451	0.210566	0.16551	0.181919	0.11562	0.132881	0.180634	0.185049	0.0610101
	1585	0.262002	0.20172	0.148301	0.0925299	0.211008	0.19463	0.142809	0.310577	0.0894087	0.162176	0.242452	0.337092	0.189764	0.182636	0.173394	0.128335	0.153954	0.230276	0.210415	0.16565	0.181789	0.115563	0.132784	0.181021	0.185012	0.06097
	1586	0.261695	0.201499	0.148074	0.0924718	0.210845	0.194482	0.142496	0.310403	0.0893706	0.162327	0.242254	0.33692	0.189728	0.182576	0.173441	0.128432	0.153607	0.2301	0.210396	0.165346	0.181772	0.115608	0.13272	0.181299	0.184911	0.0609245
	1587	0.261845	0.201448	0.148075	0.0924811	0.210717	0.194447	0.142722	0.310257	0.0893281	0.162127	0.242202	0.336712	0.189564	0.18252	0.173192	0.128417	0.153757	0.229926	0.210245	0.165486	0.181642	0.115551	0.132624	0.181685	0.184874	0.0608847
	1588	0.261538	0.201229	0.147849	0.092423	0.210554	0.194299	0.14241	0.310083	0.0892901	0.162278	0.242005	0.33654	0.189528	0.18246	0.173238	0.128514	0.153411	0.22975	0.210226	0.165182	0.181625	0.115597	0.132561	0.181962	0.184773	0.0608395
	1589	0.261688	0.201178	0.14785	0.0924323	0.210426	0.194264	0.142636	0.309937	0.0892477	0.162079	0.241953	0.336332	0.189364	0.182405	0.17299	0.128499	0.153561	0.229576	0.210075	0.165322	0.181495	0.115539	0.132465	0.182348	0.184736	0.0608001
	1590	0.261382	0.200958	0.147624	0.0923743	0.210264	0.194117	0.142324	0.309763	0.0892098	0.162229	0.241756	0.336161	0.189329	0.182345	0.173037	0.128596	0.153215	0.2294	0.210056	0.165019	0.181478	0.115585	0.132401	0.182624	0.184635	0.0607553
	1591	0.261531	0.200908	0.147626	0.0923836	0.210136	0.194081	0.142549	0.309617	0.0891675	0.16203	0.241704	0.335954	0.189165	0.18229	0.172788	0.128581	0.153365	0.229226	0.209906	0.165159	0.181348	0.115528	0.132306	0.183009	0.184598	0.0607162
	1592	0.261226	0.200688	0.1474	0.0923258	0.209974	0.193934	0.142238	0.309444	0.0891296	0.16218	0.241507	0.335782	0.18913	0.182231	0.172835	0.128678	0.153019	0.229051	0.209886	0.164856	0.181332	0.115573	0.132242	0.183285	0.184498	0.0606718
	1593	0.261375	0.200638	0.147402	0.092335	0.209847	0.193899	0.142463	0.309298	0.0890873	0.161981	0.241456	0.335576	0.188966	0.182176	0.172587	0.128663	0.153169	0.228877	0.209736	0.164995	0.181202	0.115516	0.132147	0.183669	0.184461	0.060633
	1594	0.26107	0.200419	0.147177	0.0922773	0.209686	0.193752	0.142153	0.309125	0.0890495	0.162131	0.241259	0.335405	0.188931	0.182116	0.172634	0.12876	0.152824	0.228702	0.209717	0.164693	0.181185	0.115561	0.132084	0.183944	0.184361	0.0605889
	1595	0.261219	0.200369	0.147179	0.0922865	0.209559	0.193717	0.142378	0.30898	0.0890074	0.161932	0.241208	0.335198	0.188768	0.182061	0.172387	0.128744	0.152973	0.228529	0.209567	0.164832	0.181056	0.115504	0.131989	0.184327	0.184324	0.0605505
	1596	0.260915	0.20015	0.146954	0.0922289	0.209398	0.193571	0.142068	0.308807	0.0889696	0.162082	0.241011	0.335027	0.188733	0.182002	0.172434	0.128841	0.152629	0.228355	0.209547	0.16453	0.181039	0.115549	0.131926	0.184601	0.184224	0.0605068
	1597	0.261064	0.2001	0.146956	0.0922382	0.209271	0.193536	0.142292	0.308662	0.0889275	0.161884	0.24096	0.334821	0.18857	0.181947	0.172187	0.128826	0.152778	0.228182	0.209397	0.164669	0.180909	0.115493	0.13183	0.184983	0.184187	0.0604687
	1598	0.260759	0.199882	0.146732	0.0921807	0.20911	0.19339	0.141983	0.308489	0.0888898	0.162033	0.240764	0.334651	0.188535	0.181888	0.172234	0.128922	0.152434	0.228007	0.209378	0.164368	0.180892	0.115538	0.131768	0.185257	0.184087	0.0604253
	1599	0.260908	0.199832	0.146734	0.09219	0.208984	0.193355	0.142206	0.308344	0.0888478	0.161835	0.240713	0.334445	0.188373	0.181833	0.171988	0.128907	0.152583	0.227835	0.209228	0.164506	0.180763	0.115481	0.131673	0.185639	0.18405	0.0603875
	1600	0.260605	0.199614	0.14651	0.0921326	0.208824	0.193209	0.141898	0.308172	0.0888101	0.161984	0.240517	0.334275	0.188338	0.181774	0.172035	0.129003	0.15224	0.22766	0.209209	0.164206	0.180746	0.115526	0.13161	0.185912	0.18395	0.0603445
	1601	0.260753	0.199564	0.146512	0.0921419	0.208698	0.193174	0.142121	0.308027	0.0887681	0.161786	0.240466	0.334069	0.188175	0.181719	0.171789	0.128988	0.152388	0.227488	0.209059	0.164344	0.180617	0.115469	0.131515	0.186292	0.183914	0.060307
	1602	0.26045	0.199347	0.146289	0.0920846	0.208538	0.193029	0.141813	0.307855	0.0887306	0.161935	0.24027	0.333899	0.188141	0.18166	0.171836	0.129084	0.152046	0.227314	0.20904	0.164044	0.1806	0.115514	0.131453	0.186565	0.183814	0.0602643
	1603	0.260599	0.199297	0.146291	0.0920939	0.208412	0.192994	0.142036	0.307711	0.0886886	0.161738	0.240219	0.333694	0.187978	0.181606	0.17159	0.129069	0.152194	0.227142	0.20889	0.164182	0.180471	0.115458	0.131358	0.186944	0.183777	0.0602272
	1604	0.260296	0.19908	0.146068	0.0920366	0.208252	0.192848	0.141728	0.307539	0.0886511	0.161886	0.240024	0.333525	0.187944	0.181547	0.171637	0.129165	0.151852	0.226969	0.208871	0.163882	0.180454	0.115503	0.131296	0.187216	0.183678	0.0601849
	1605	0.260445	0.199031	0.14607	0.092046	0.208127	0.192814	0.141951	0.307395	0.0886093	0.161689	0.239973	0.33332	0.187782	0.181493	0.171392	0.12915	0.152	0.226797	0.208722	0.16402	0.180326	0.115446	0.131202	0.187595	0.183641	0.0601481
	1606	0.260143	0.198814	0.145848	0.0919888	0.207968	0.192669	0.141644	0.307223	0.0885718	0.161837	0.239778	0.333151	0.187748	0.181434	0.171439	0.129246	0.151659	0.226624	0.208702	0.163721	0.180309	0.115491	0.13114	0.187866	0.183542	0.0601061
	1607	0.260291	0.198765	0.14585	0.0919982	0.207843	0.192634	0.141866	0.307079	0.08853	0.16164	0.239727	0.332946	0.187586	0.18138	0.171195	0.129231	0.151807	0.226452	0.208553	0.163859	0.18018	0.115435	0.131045	0.188245	0.183506	0.0600697
	1608	0.259989	0.198549	0.145628	0.0919412	0.207684	0.192489	0.14156	0.306908	0.0884926	0.161788	0.239532	0.332777	0.187552	0.181321	0.171242	0.129326	0.151466	0.22628	0.208534	0.16356	0.180163	0.11548	0.130983	0.188515	0.183407	0.060028
	1609	0.260137	0.198499	0.14563	0.0919505	0.20756	0.192455	0.141782	0.306764	0.0884509	0.161592	0.239481	0.332573	0.18739	0.181267	0.170998	0.129311	0.151614	0.226108	0.208385	0.163698	0.180035	0.115423	0.13089	0.188892	0.18337	0.0599919
	1610	0.259836	0.198283	0.145409	0.0918936	0.207401	0.19231	0.141476	0.306593	0.0884136	0.161739	0.239287	0.332404	0.187356	0.181208	0.171045	0.129407	0.151273	0.225936	0.208365	0.163399	0.180018	0.115468	0.130828	0.189162	0.183271	0.0599506
	1611	0.259984	0.198234	0.145411	0.091903	0.207277	0.192276	0.141698	0.306449	0.0883719	0.161543	0.239236	0.332201	0.187195	0.181154	0.170801	0.129392	0.151421	0.225765	0.208217	0.163537	0.179889	0.115412	0.130734	0.189539	0.183235	0.0599147
	1612	0.259683	0.198019	0.14519	0.0918461	0.207119	0.192132	0.141392	0.306279	0.0883347	0.161691	0.239042	0.332032	0.187161	0.181096	0.170848	0.129487	0.151081	0.225593	0.208197	0.163239	0.179872	0.115457	0.130672	0.189808	0.183136	0.0598738
	1613	0.259831	0.19797	0.145193	0.0918555	0.206995	0.192097	0.141614	0.306135	0.0882931	0.161495	0.238991	0.331829	0.187	0.181042	0.170605	0.129472	0.151228	0.225422	0.208049	0.163376	0.179744	0.115401	0.130579	0.190184	0.1831	0.0598383
	1614	0.259531	0.197755	0.144972	0.0917988	0.206837	0.191953	0.141309	0.305965	0.0882559	0.161642	0.238798	0.331661	0.186966	0.180983	0.170652	0.129567	0.150889	0.22525	0.208029	0.163078	0.179727	0.115445	0.130517	0.190452	0.183001	0.0597977
	1615	0.259679	0.197706	0.144975	0.0918082	0.206714	0.191919	0.14153	0.305821	0.0882144	0.161446	0.238747	0.331457	0.186805	0.18093	0.17041	0.129552	0.151036	0.22508	0.207881	0.163216	0.179599	0.115389	0.130424	0.190827	0.182965	0.0597625
	1616	0.259379	0.197491	0.144754	0.0917515	0.206556	0.191775	0.141225	0.305651	0.0881772	0.161593	0.238554	0.331289	0.186771	0.180871	0.170457	0.129647	0.150697	0.224908	0.207861	0.162919	0.179582	0.115434	0.130362	0.191095	0.182867	0.0597222
	1617	0.259527	0.197442	0.144757	0.091761	0.206433	0.191741	0.141446	0.305508	0.0881357	0.161398	0.238503	0.331087	0.186611	0.180818	0.170215	0.129632	0.150844	0.224738	0.207713	0.163055	0.179454	0.115378	0.130269	0.191469	0.182831	0.0596874
	1618	0.259227	0.197228	0.144537	0.0917044	0.206275	0.191598	0.141142	0.305338	0.0880986	0.161544	0.23831	0.330919	0.186577	0.180759	0.170262	0.129727	0.150506	0.224567	0.207693	0.162759	0.179437	0.115422	0.130208	0.191736	0.182732	0.0596475
	1619	0.259375	0.197179	0.14454	0.0917138	0.206153	0.191564	0.141362	0.305195	0.0880572	0.161349	0.238259	0.330717	0.186417	0.180706	0.17002	0.129712	0.150652	0.224397	0.207545	0.162895	0.179309	0.115367	0.130115	0.19211	0.182696	0.059613
	1620	0.259076	0.196965	0.14432	0.0916574	0.205996	0.191421	0.141059	0.305026	0.0880202	0.161496	0.238067	0.330549	0.186384	0.180648	0.170067	0.129807	0.150315	0.224226	0.207526	0.1626	0.179292	0.115411	0.130054	0.192376	0.182598	0.0595734
	1621	0.259223	0.196917	0.144323	0.0916668	0.205873	0.191387	0.141279	0.304883	0.0879789	0.161301	0.238016	0.330347	0.186224	0.180594	0.169826	0.129791	0.150461	0.224057	0.207378	0.162736	0.179165	0.115355	0.129961	0.192749	0.182562	0.0595392
	1622	0.258925	0.196703	0.144104	0.0916105	0.205717	0.191244	0.140976	0.304714	0.0879419	0.161447	0.237824	0.33018	0.18619	0.180536	0.169873	0.129886	0.150124	0.223886	0.207358	0.16244	0.179148	0.1154	0.1299	0.193015	0.182464	0.0594999
	1623	0.259072	0.196655	0.144107	0.0916199	0.205595	0.19121	0.141196	0.304571	0.0879006	0.161253	0.237773	0.329978	0.186031	0.180483	0.169633	0.129871	0.15027	0.223717	0.207211	0.162577	0.17902	0.115344	0.129808	0.193386	0.182428	0.0594661
	1624	0.258774	0.196441	0.143888	0.0915637	0.205439	0.191067	0.140894	0.304402	0.0878637	0.161398	0.237581	0.329812	0.185997	0.180425	0.16968	0.129966	0.149934	0.223546	0.207191	0.162281	0.179003	0.115388	0.129747	0.193652	0.182331	0.0594271
	1625	0.258922	0.196393	0.143892	0.0915732	0.205317	0.191033	0.141113	0.30426	0.0878225	0.161204	0.237531	0.32961	0.185838	0.180372	0.16944	0.12995	0.15008	0.223378	0.207044	0.162417	0.178876	0.115333	0.129655	0.194023	0.182295	0.0593936
	1626	0.258624	0.19618	0.143673	0.091517	0.205161	0.190891	0.140811	0.304091	0.0877856	0.161349	0.237339	0.329444	0.185805	0.180314	0.169486	0.130045	0.149744	0.223207	0.207024	0.162123	0.178859	0.115377	0.129594	0.194288	0.182197	0.059355
	1627	0.258771	0.196132	0.143677	0.0915265	0.20504	0.190857	0.14103	0.303949	0.0877445	0.161156	0.237288	0.329242	0.185646	0.180261	0.169247	0.13003	0.149889	0.223039	0.206877	0.162259	0.178732	0.115322	0.129502	0.194658	0.182161	0.0593218
	1628	0.258474	0.19592	0.143459	0.0914704	0.204884	0.190715	0.140729	0.30378	0.0877077	0.161301	0.237097	0.329076	0.185612	0.180204	0.169294	0.130124	0.149554	0.222869	0.206857	0.161964	0.178715	0.115366	0.129441	0.194922	0.182064	0.0592835
	1629	0.258621	0.195872	0.143462	0.0914799	0.204763	0.190682	0.140948	0.303638	0.0876666	0.161107	0.237046	0.328875	0.185454	0.180151	0.169055	0.130109	0.149699	0.222701	0.20671	0.1621	0.178588	0.115311	0.129349	0.195291	0.182028	0.0592506
	1630	0.258324	0.19566	0.143245	0.0914239	0.204608	0.19054	0.140647	0.30347	0.0876299	0.161252	0.236855	0.328709	0.18542	0.180093	0.169102	0.130203	0.149365	0.222531	0.20669	0.161806	0.17857	0.115355	0.129289	0.195555	0.181931	0.0592127
	1631	0.258471	0.195612	0.143248	0.0914335	0.204487	0.190506	0.140865	0.303328	0.0875889	0.161059	0.236805	0.328509	0.185262	0.18004	0.168863	0.130188	0.14951	0.222363	0.206543	0.161942	0.178444	0.1153	0.129197	0.195923	0.181895	0.0591801
	1632	0.258175	0.1954	0.143031	0.0913776	0.204332	0.190364	0.140565	0.30316	0.0875522	0.161204	0.236614	0.328343	0.185229	0.179983	0.16891	0.130282	0.149176	0.222194	0.206523	0.161649	0.178426	0.115344	0.129137	0.196186	0.181798	0.0591425
	1633	0.258322	0.195352	0.143035	0.0913871	0.204212	0.190331	0.140783	0.303019	0.0875113	0.161011	0.236564	0.328143	0.185071	0.17993	0.168672	0.130267	0.14932	0.222026	0.206377	0.161784	0.1783	0.115289	0.129045	0.196554	0.181763	0.0591102
	1634	0.258026	0.195141	0.142818	0.0913313	0.204057	0.19019	0.140483	0.302851	0.0874746	0.161155	0.236373	0.327978	0.185038	0.179873	0.168719	0.130361	0.148987	0.221857	0.206357	0.161491	0.178283	0.115333	0.128985	0.196816	0.181666	0.059073
	1635	0.258173	0.195093	0.142822	0.0913409	0.203937	0.190156	0.140701	0.30271	0.0874338	0.160963	0.236323	0.327778	0.18488	0.17982	0.168481	0.130346	0.149131	0.22169	0.206211	0.161626	0.178156	0.115278	0.128894	0.197183	0.18163	0.059041
	1636	0.257878	0.194882	0.142605	0.0912852	0.203783	0.190015	0.140402	0.302542	0.0873972	0.161107	0.236133	0.327613	0.184847	0.179763	0.168528	0.130439	0.148798	0.221521	0.206191	0.161334	0.178139	0.115322	0.128834	0.197445	0.181533	0.0590041
	1637	0.258024	0.194835	0.142609	0.0912948	0.203663	0.189982	0.140619	0.302401	0.0873564	0.160914	0.236082	0.327413	0.184689	0.17971	0.168291	0.130424	0.148943	0.221354	0.206044	0.161468	0.178013	0.115267	0.128743	0.197811	0.181498	0.0589725
	1638	0.257729	0.194624	0.142393	0.0912392	0.203509	0.189841	0.14032	0.302234	0.0873199	0.161058	0.235892	0.327249	0.184656	0.179653	0.168338	0.130518	0.14861	0.221186	0.206024	0.161177	0.177995	0.11531	0.128683	0.198072	0.181401	0.0589359
	1639	0.257876	0.194577	0.142397	0.0912487	0.20339	0.189808	0.140538	0.302093	0.0872791	0.160866	0.235842	0.327049	0.184499	0.179601	0.168101	0.130503	0.148754	0.221019	0.205878	0.161311	0.177869	0.115256	0.128592	0.198437	0.181366	0.0589046
	1640	0.257581	0.194367	0.142181	0.0911932	0.203236	0.189667	0.140239	0.301926	0.0872427	0.161009	0.235653	0.326885	0.184466	0.179544	0.168148	0.130596	0.148423	0.220851	0.205858	0.16102	0.177852	0.115299	0.128532	0.198698	0.181269	0.0588683
	1641	0.257727	0.194319	0.142186	0.0912028	0.203117	0.189634	0.140456	0.301785	0.087202	0.160818	0.235603	0.326686	0.184309	0.179492	0.167911	0.130581	0.148566	0.220685	0.205713	0.161154	0.177726	0.115245	0.128442	0.199062	0.181234	0.0588373
	1642	0.257434	0.19411	0.14197	0.0911474	0.202964	0.189494	0.140158	0.301618	0.0871656	0.160961	0.235413	0.326522	0.184276	0.179435	0.167958	0.130674	0.148235	0.220517	0.205693	0.160863	0.177709	0.115289	0.128382	0.199322	0.181138	0.0588014
	1643	0.25758	0.194062	0.141974	0.091157	0.202845	0.189461	0.140375	0.301478	0.087125	0.16077	0.235363	0.326323	0.18412	0.179383	0.167722	0.130659	0.148379	0.220351	0.205547	0.160997	0.177583	0.115234	0.128291	0.199686	0.181103	0.0587707
	1644	0.257286	0.193853	0.141759	0.0911017	0.202692	0.189321	0.140078	0.301311	0.0870886	0.160913	0.235174	0.326159	0.184087	0.179326	0.167769	0.130752	0.148048	0.220183	0.205527	0.160707	0.177565	0.115278	0.128232	0.199945	0.181007	0.0587351
	1645	0.257432	0.193806	0.141764	0.0911113	0.202574	0.189288	0.140294	0.301171	0.0870481	0.160721	0.235124	0.325961	0.183931	0.179274	0.167534	0.130738	0.148191	0.220017	0.205381	0.160841	0.17744	0.115223	0.128142	0.200308	0.180971	0.0587047
	1646	0.257139	0.193597	0.141549	0.0910561	0.202421	0.189148	0.139997	0.301005	0.0870118	0.160864	0.234935	0.325797	0.183898	0.179217	0.167581	0.13083	0.147861	0.21985	0.205361	0.160551	0.177422	0.115267	0.128082	0.200567	0.180875	0.0586695
	1647	0.257285	0.19355	0.141554	0.0910657	0.202303	0.189115	0.140213	0.300865	0.0869713	0.160673	0.234886	0.325599	0.183742	0.179165	0.167346	0.130815	0.148004	0.219684	0.205216	0.160685	0.177297	0.115212	0.127992	0.200929	0.18084	0.0586394
	1648	0.256993	0.193341	0.14134	0.0910106	0.202151	0.188976	0.139917	0.300699	0.0869351	0.160816	0.234697	0.325436	0.183709	0.179108	0.167393	0.130908	0.147675	0.219517	0.205196	0.160395	0.17728	0.115256	0.127933	0.201187	0.180744	0.0586045
	1649	0.257138	0.193294	0.141344	0.0910203	0.202033	0.188943	0.140132	0.300559	0.0868947	0.160625	0.234647	0.325238	0.183554	0.179057	0.167158	0.130893	0.147817	0.219352	0.205051	0.160529	0.177154	0.115202	0.127843	0.201549	0.180709	0.0585747
	1650	0.256846	0.193086	0.14113	0.0909652	0.201881	0.188804	0.139836	0.300393	0.0868585	0.160767	0.234459	0.325075	0.183521	0.179	0.167205	0.130986	0.147488	0.219185	0.205031	0.16024	0.177137	0.115245	0.127784	0.201806	0.180614	0.0585401
	1651	0.256992	0.19304	0.141135	0.0909749	0.201764	0.188771	0.140052	0.300253	0.0868182	0.160577	0.234409	0.324878	0.183365	0.178948	0.166971	0.130971	0.147631	0.21902	0.204886	0.160373	0.177011	0.115191	0.127694	0.202167	0.180579	0.0585106
	1652	0.2567	0.192831	0.140922	0.0909199	0.201612	0.188632	0.139756	0.300088	0.086782	0.160719	0.234221	0.324715	0.183333	0.178892	0.167018	0.131063	0.147302	0.218854	0.204866	0.160085	0.176994	0.115234	0.127635	0.202424	0.180483	0.0584763
	1653	0.256846	0.192785	0.140927	0.0909296	0.201495	0.188599	0.139971	0.299948	0.0867417	0.160529	0.234172	0.324518	0.183178	0.17884	0.166785	0.131049	0.147445	0.218689	0.204721	0.160217	0.176869	0.11518	0.127546	0.202784	0.180448	0.0584472
	1654	0.256555	0.192577	0.140714	0.0908748	0.201344	0.18846	0.139677	0.299783	0.0867057	0.160671	0.233984	0.324355	0.183145	0.178784	0.166832	0.131141	0.147117	0.218523	0.204701	0.15993	0.176852	0.115223	0.127487	0.20304	0.180353	0.0584132
	1655	0.2567	0.192531	0.140718	0.0908845	0.201227	0.188428	0.139891	0.299644	0.0866655	0.160481	0.233934	0.324159	0.18299	0.178733	0.166598	0.131126	0.147259	0.218359	0.204556	0.160062	0.176727	0.11517	0.127398	0.203399	0.180318	0.0583844
	1656	0.256409	0.192324	0.140506	0.0908297	0.201076	0.188289	0.139597	0.299479	0.0866295	0.160622	0.233747	0.323996	0.182958	0.178676	0.166645	0.131218	0.146931	0.218193	0.204536	0.159775	0.176709	0.115213	0.127339	0.203655	0.180223	0.0583508
	1657	0.256555	0.192277	0.140511	0.0908394	0.200959	0.188257	0.139811	0.29934	0.0865893	0.160433	0.233698	0.3238	0.182803	0.178625	0.166413	0.131204	0.147074	0.218029	0.204391	0.159907	0.176584	0.115159	0.12725	0.204013	0.180188	0.0583222
	1658	0.256264	0.19207	0.140298	0.0907847	0.200809	0.188119	0.139517	0.299175	0.0865533	0.160574	0.23351	0.323638	0.182771	0.178569	0.16646	0.131295	0.146747	0.217863	0.204371	0.15962	0.176567	0.115202	0.127191	0.204268	0.180093	0.0582889
	1659	0.25641	0.192024	0.140304	0.0907945	0.200693	0.188086	0.139731	0.299036	0.0865132	0.160385	0.233461	0.323442	0.182617	0.178518	0.166227	0.131281	0.146888	0.217699	0.204227	0.159753	0.176442	0.115148	0.127102	0.204626	0.180059	0.0582607
	1660	0.25612	0.191818	0.140092	0.0907399	0.200542	0.187948	0.139438	0.298871	0.0864773	0.160526	0.233274	0.32328	0.182584	0.178462	0.166274	0.131373	0.146562	0.217534	0.204207	0.159466	0.176425	0.115191	0.127044	0.204881	0.179964	0.0582277
	1661	0.256265	0.191772	0.140097	0.0907496	0.200426	0.187916	0.139652	0.298733	0.0864373	0.160337	0.233225	0.323084	0.18243	0.17841	0.166043	0.131358	0.146703	0.217371	0.204063	0.159598	0.1763	0.115138	0.126955	0.205237	0.179929	0.0581998
	1662	0.255975	0.191565	0.139885	0.0906951	0.200277	0.187778	0.139359	0.298568	0.0864015	0.160478	0.233038	0.322923	0.182398	0.178355	0.166089	0.131449	0.146377	0.217205	0.204042	0.159312	0.176283	0.115181	0.126897	0.205492	0.179834	0.0581671
	1663	0.25612	0.19152	0.139891	0.0907049	0.200161	0.187746	0.139572	0.29843	0.0863615	0.160289	0.232989	0.322727	0.182244	0.178303	0.165858	0.131435	0.146519	0.217042	0.203899	0.159444	0.176159	0.115127	0.126808	0.205848	0.1798	0.0581395
	1664	0.255831	0.191314	0.13968	0.0906505	0.200011	0.187608	0.13928	0.298266	0.0863257	0.160429	0.232803	0.322566	0.182212	0.178248	0.165905	0.131526	0.146193	0.216877	0.203878	0.159158	0.176141	0.11517	0.12675	0.206101	0.179705	0.0581072
	1665	0.255976	0.191268	0.139685	0.0906602	0.199896	0.187576	0.139493	0.298128	0.0862858	0.160241	0.232753	0.322371	0.182059	0.178197	0.165674	0.131512	0.146335	0.216715	0.203735	0.15929	0.176017	0.115117	0.126662	0.206456	0.179671	0.0580798
	1666	0.255688	0.191063	0.139474	0.0906059	0.199747	0.187439	0.139201	0.297964	0.0862501	0.160381	0.232567	0.32221	0.182027	0.178141	0.165721	0.131603	0.14601	0.21655	0.203714	0.159005	0.175999	0.115159	0.126604	0.206709	0.179576	0.0580478
	1667	0.255832	0.191017	0.13948	0.0906157	0.199632	0.187407	0.139414	0.297826	0.0862103	0.160193	0.232518	0.322015	0.181873	0.17809	0.165491	0.131588	0.146151	0.216387	0.203571	0.159136	0.175875	0.115106	0.126516	0.207064	0.179542	0.0580208
	1668	0.255544	0.190812	0.139269	0.0905615	0.199483	0.18727	0.139123	0.297662	0.0861746	0.160333	0.232333	0.321855	0.181842	0.178035	0.165538	0.13168	0.145826	0.216223	0.20355	0.158852	0.175858	0.115149	0.126458	0.207316	0.179448	0.0579891
	1669	0.255689	0.190766	0.139275	0.0905713	0.199368	0.187238	0.139335	0.297524	0.0861348	0.160146	0.232284	0.32166	0.181688	0.177984	0.165308	0.131665	0.145967	0.216061	0.203407	0.158983	0.175734	0.115096	0.12637	0.20767	0.179413	0.0579624
	1670	0.255401	0.190561	0.139065	0.0905172	0.19922	0.187101	0.139044	0.297361	0.0860992	0.160285	0.232098	0.3215	0.181657	0.177928	0.165354	0.131756	0.145643	0.215897	0.203387	0.158699	0.175716	0.115138	0.126312	0.207922	0.179319	0.057931
	1671	0.255546	0.190516	0.139071	0.090527	0.199105	0.187069	0.139256	0.297223	0.0860595	0.160098	0.232049	0.321306	0.181504	0.177878	0.165125	0.131741	0.145784	0.215735	0.203243	0.15883	0.175593	0.115085	0.126224	0.208275	0.179285	0.0579046
	1672	0.255259	0.190312	0.138861	0.090473	0.198957	0.186933	0.138966	0.29706	0.0860239	0.160237	0.231864	0.321146	0.181472	0.177822	0.165172	0.131832	0.14546	0.215571	0.203223	0.158546	0.175575	0.115128	0.126167	0.208526	0.179191	0.0578735
	1673	0.255403	0.190267	0.138867	0.0904828	0.198843	0.186901	0.139177	0.296923	0.0859843	0.16005	0.231815	0.320952	0.18132	0.177772	0.164943	0.131818	0.145601	0.215409	0.20308	0.158677	0.175452	0.115075	0.126079	0.208879	0.179157	0.0578474
	1674	0.255116	0.190062	0.138657	0.0904289	0.198695	0.186764	0.138888	0.29676	0.0859488	0.160189	0.23163	0.320792	0.181288	0.177717	0.16499	0.131908	0.145278	0.215246	0.20306	0.158394	0.175434	0.115117	0.126022	0.209129	0.179063	0.0578167
	1675	0.25526	0.190017	0.138663	0.0904387	0.198581	0.186733	0.139099	0.296623	0.0859091	0.160002	0.231581	0.320598	0.181136	0.177666	0.164761	0.131894	0.145418	0.215085	0.202917	0.158524	0.175311	0.115064	0.125934	0.209481	0.179029	0.0577909
	1676	0.254974	0.189814	0.138454	0.0903848	0.198434	0.186597	0.13881	0.29646	0.0858737	0.160141	0.231397	0.320439	0.181104	0.177611	0.164808	0.131984	0.145096	0.214922	0.202897	0.158241	0.175293	0.115107	0.125877	0.209731	0.178935	0.0577604
	1677	0.255118	0.189769	0.13846	0.0903947	0.19832	0.186565	0.139021	0.296323	0.0858342	0.159954	0.231348	0.320246	0.180952	0.177561	0.16458	0.131969	0.145235	0.21476	0.202754	0.158372	0.17517	0.115054	0.125789	0.210082	0.178901	0.0577349
	1678	0.254832	0.189565	0.138252	0.0903409	0.198173	0.186429	0.138732	0.296161	0.0857988	0.160093	0.231163	0.320086	0.180921	0.177506	0.164627	0.13206	0.144914	0.214597	0.202734	0.158089	0.175152	0.115097	0.125732	0.210331	0.178808	0.0577048
	1679	0.254976	0.18952	0.138258	0.0903508	0.198059	0.186398	0.138943	0.296024	0.0857593	0.159907	0.231115	0.319893	0.180769	0.177455	0.164399	0.132045	0.145053	0.214437	0.202591	0.158219	0.175029	0.115044	0.125645	0.210682	0.178774	0.0576796
	1680	0.254691	0.189317	0.13805	0.0902972	0.197913	0.186263	0.138655	0.295862	0.085724	0.160045	0.230931	0.319734	0.180737	0.1774	0.164446	0.132135	0.144732	0.214274	0.202571	0.157938	0.175011	0.115086	0.125588	0.210931	0.17868	0.0576498
	1681	0.254835	0.189273	0.138056	0.0903071	0.1978	0.186231	0.138865	0.295725	0.0856846	0.159859	0.230882	0.319542	0.180586	0.17735	0.164218	0.132121	0.144871	0.214113	0.202428	0.158067	0.174888	0.115033	0.125501	0.21128	0.178647	0.0576248
	1682	0.25455	0.18907	0.137848	0.0902535	0.197653	0.186096	0.138577	0.295563	0.0856493	0.159997	0.230698	0.319383	0.180555	0.177295	0.164265	0.132211	0.144551	0.213951	0.202408	0.157786	0.174871	0.115076	0.125444	0.211529	0.178553	0.0575954
[truncated: 5,443 more rows]
